# Supplementary material for: Allocation pattern and accumulation potential of carbon stock in natural spruce forests in northwest China
Source: PeerJ. 2018 May 25;6:e4859. doi: 10.7717/peerj.4859 (PMC5971841; doi:10.7717/peerj.4859)
Supplement: Supplemental Information 1 [file peerj-06-4859-s001.zip]

Archive with 5 entries (4 files):
- Data source/
- Data source/Date for Figure 2r.xlsx
- Data source/Date for Figure 3.xlsx
- Data source/Plot integrated data of carbon stock.xlsx
- Data source/Process of calculation for components.xlsx
