# Supplementary material for: Allocation pattern and accumulation potential of carbon stock in natural spruce forests in northwest China
Source: PeerJ. 2018 May 25;6:e4859. doi: 10.7717/peerj.4859 (PMC5971841; doi:10.7717/peerj.4859)
Supplement: Supplemental Information 1 [file peerj-06-4859-s001.zip › Data source/Date for Figure 2r.xlsx]

## Sheet: Plot data
Stand age (years)	Carbon stock in shrubs (t ha-1)	Carbon stock in herbs (t ha-1)	Carbon stock in biomass (t ha-1)
75	0.954566	0.494146	76.2786
95	1.43901	0.238169	116.965
120	1.14094	0.394624	141.212
63	3.57628	0.498224	80.4332
75	1.69406	0.868334	114.294
75	2.21736	0.424911	101.897
38	0.584096	0.460352	20.5644
36	1.7605	2.02098	21.4676
34	2.4287	0.507593	28.2523
58	0.649021	0.283893	103.942
52	0.800376	0.323897	116.594
70	0.742953	1.26836	140.553
65	1.74022	0.423801	188.337
50	0	3.312	49.1115
50	0	3.30776	51.0261
50	0	1.60918	70.9473
60	0	1.2348	126.508
60	0	7.00264	141.966
60	0	1.98345	116.536
50	0	0.99832	18.4613
50	0.679061	0.794993	29.7155
50	0.642956	1.08728	26.62
60	0	0.689974	125.313
60	0	1.36818	87.9407
60	0	1.92474	130.795
60	0	1.81819	102.902
60	0	1.86928	115.119
60	0	2.04951	66.9238
60	0	1.93602	82.7808
60	0	1.9904	101.862
40	0.276004	0.0636814	60.058
35	0.170744	0.0799157	47.0425
36	0.086152	0.096532	59.5201
50	0.0158078	0.220239	55.9515
70	0.12244	0.0517817	93.8683
100	0.237333	0.126086	118.508
75	0.0882282	0.196922	97.8716
82	0.298852	0.339379	99.8038
62	0.0970913	0.161356	88.8087
