# Supplementary material for: Allocation pattern and accumulation potential of carbon stock in natural spruce forests in northwest China
Source: PeerJ. 2018 May 25;6:e4859. doi: 10.7717/peerj.4859 (PMC5971841; doi:10.7717/peerj.4859)
Supplement: Supplemental Information 1 [file peerj-06-4859-s001.zip › Data source/Date for Figure 3.xlsx]

## Sheet: Sheet1
Growth stage	Carbon sequestration rate （t ha-1 year-1）	age class	C sequestration potential (t ha-1）
I-II	2.4748	I	76.7749
II-III	1.2927	II	28.5168
III-IV	0.1498	III	7.4229
		IV	5.2886
		average	29.3821
