# Supplementary material for: Allocation pattern and accumulation potential of carbon stock in natural spruce forests in northwest China
Source: PeerJ. 2018 May 25;6:e4859. doi: 10.7717/peerj.4859 (PMC5971841; doi:10.7717/peerj.4859)
Supplement: Supplemental Information 1 [file peerj-06-4859-s001.zip › Data source/Plot integrated data of carbon stock.xlsx]

## Sheet: Plot data
Sample plot No.	Sample plot ID	Latitude (°)	Longitude (°)	Density (trees ha-1)	Altitude (m)	Projected area of plot（m2）	Stand age (years)	Carbon stock in each component (t ha-1)
								Tree layer					Shrub layer				Herb layer			Litter	Fine root	deadwood	Soil layer
								Stem	Branch	Needle	Root	Total	Root	Branch	Leaf	Total	Aboveground	Belowground	Total				0-10 (cm)	10-20 (cm)	20-30 (cm)	30-50 (cm)	50-100 (cm)
1	210015F	33.7053	104.165	1370.79	2480.7	939.693	75	33.8281	12.4097	6.22326	8.44776	60.9087	0.375502	0.505215	0.0738496	0.954566	0.147233	0.346913	0.494146	7.89948	3.00196	3.01975	42.9202	46.4251	36.5256	56.8653	71.9585
2	210085F	34.1084	103.312	1887.44	3103	556.31	95	56.9636	20.877	10.3136	14.5042	102.658	0.647062	0.722473	0.0694704	1.43901	0.13387	0.104299	0.238169	2.7738	2.67906	7.17675	107.657	46.7092	35.773	44.1824	31.3454
3	210087F	37.6425	102.615	1483.47	3152	539.276	120	62.4018	23.7301	11.8718	16.3482	114.352	0.502112	0.576173	0.0626575	1.14094	0.196739	0.197885	0.394624	1.55366	1.8358	21.935	97.7532	46.0813	25.0729	26.9411	40.5635
4	210091F	34.5014	102.698	780.225	3029	961.262	63	39.5473	14.3943	7.01223	9.77686	70.7307	1.87329	1.50341	0.199577	3.57628	0.215041	0.283184	0.498224	2.12512	3.50278	/	66.3693	71.8126	58.2678	135.193	208.338
5	210096F	34.3914	103.564	717.196	2836	543.785	75	54.3181	21.7532	9.64831	13.612	99.3317	0.833031	0.77495	0.0860809	1.69406	0.277423	0.590911	0.868334	0.654267	2.19679	9.54836	47.7948	50.1261	51.5092	35.1367	71.7565
6	210097F	34.5062	103.518	3952.96	2783	452.826	75	51.6584	18.8124	9.08406	12.7796	92.3345	1.41334	0.748979	0.0550393	2.21736	0.154108	0.270803	0.424911	0.538972	3.14897	3.23238	55.0673	56.867	53.2261	107.821	324.846
7	210098F	34.5198	103.522	4395.12	2734	543.785	38	9.20547	3.41075	1.33916	2.88987	16.8452	0	0.553612	0.0304842	0.584096	0.0999469	0.360405	0.460352	0.81627	1.60797	0.250475	47.5281	50.4714	47.1309	95.1558	143.329
8	210099F	34.5062	103.518	2498.61	2783	556.31	36	7.18965	2.77696	1.18481	2.15936	13.3108	1.21745	0.521663	0.0213873	1.7605	0.286596	1.73438	2.02098	2.22036	1.34057	0.814459	100.661	86.6779	80.0902	169.535	213.017
9	210100F	34.5279	103.523	2660.12	2701	597.717	34	11.9105	4.32618	1.96001	3.25128	21.4479	0.338812	2.04105	0.0488355	2.4287	0.15933	0.348263	0.507593	1.71836	2.10441	0.0453469	80.3684	56.8973	35.9725	43.2119	129.329
10	210101F	34.8952	103.586	3124.06	2766	588.976	58	53.3456	19.443	9.1671	13.3943	95.3501	0.276853	0.355766	0.016402	0.649021	0.0979046	0.185989	0.283893	4.61375	2.18186	0.863115	78.6141	128.224	62.0523	94.6275	76.0784
11	210102F	34.897	103.593	1405.35	2821	597.717	52	62.2519	22.7486	10.8376	15.3697	111.208	0.202661	0.561998	0.0357167	0.800376	0.165341	0.158556	0.323897	2.49443	1.34536	0.42209	78.9881	57.6764	49.2673	64.4958	145.107
12	210110F	34.6233	104.116	786.119	2798	508.829	70	76.8853	28.1042	13.5607	18.7869	137.337	0	0.671567	0.0713866	0.742953	0.243177	1.02519	1.26836	0.148707	1.05552	/	43.6763	27.1119	9.70465	13.0451	73.0478
13	210111F	34.6241	104.117	1013.51	2791	503.202	65	102.339	37.4518	17.9826	24.9881	182.762	1.40051	0.272051	0.0676639	1.74022	0.202063	0.221738	0.423801	0.193842	1.50667	1.71083	55.3774	41.7202	24.9035	36.3267	83.2114
14	210164F	38.3844	100.654	1223.98	2625	866.025	50	20.3726	8.64413	3.92169	5.788	38.7264	0	0	0	0	1.69929	1.61272	3.312	1.11014	5.96289	/	26.3971	40.696	46.3416	80.7639	236.556
15	210165F	38.3839	100.654	2038.51	2646	829.038	50	20.6787	9.30087	3.90464	5.90282	39.787	0	0	0	0	1.53172	1.77603	3.30776	1.07804	6.85331	/	27.5204	23.015	47.0147	71.4189	176.441
16	210166F	38.3831	100.655	2385.75	2673	788.011	50	31.9861	14.0002	6.19958	9.21723	61.4031	0	0	0	0	0.767803	0.84138	1.60918	1.10547	6.82951	/	28.5876	33.2041	39.6008	104.692	191.757
17	210170F	38.5439	100.255	1232.98	2725	599.634	60	60.9845	26.3368	12.1362	17.5364	116.994	0	0	0	0	0.629182	0.605614	1.2348	1.30712	6.9727	/	94.1416	51.5858	40.2801	81.2142	375.758
18	210171F	38.5433	100.257	1367.27	2817	599.634	60	66.3649	28.0522	13.3071	18.9288	126.653	0	0	0	0	5.42411	1.57854	7.00264	1.32426	6.98602	/	49.394	44.6053	46.3085	123.561	452.847
19	210172F	38.5433	100.254	1586.27	2787	599.634	60	55.3244	24.485	10.7261	15.7242	106.26	0	0	0	0	1.76072	0.22273	1.98345	1.30091	6.99218	/	21.8069	60.2354	35.0034	173.491	170.184
20	210182F	37.3736	102.666	956.273	2771	491.491	50	8.59712	3.78845	1.60227	2.41363	16.4015	0	0	0	0	0.60759	0.390729	0.99832	1.06149	/	/	27.9123	44.4822	30.6107	79.1285	211.109
21	210183F	37.3733	102.667	1525.97	2782	491.491	50	14.2311	6.26482	2.6613	3.99834	27.1556	0.211694	0.204422	0.262945	0.679061	0.664969	0.130024	0.794993	1.08587	/	/	61.2608	75.5541	41.649	94.4333	270.652
22	210184F	37.3733	102.668	1198.83	2788	508.829	50	12.4697	5.4833	2.34045	3.5064	23.7999	0.180484	0.195622	0.26685	0.642956	0.807217	0.280067	1.08728	1.08991	/	/	67.4004	81.4465	36.6325	73.0443	198.763
23	210201F	36.8272	103.01	1075.94	2820	529.769	60	64.4052	27.5391	13.2203	18.4625	123.627	0	0	0	0	0.439448	0.250525	0.689974	0.99596	/	/	75.3354	52.8897	46.4361	96.7021	241.79
24	210202F	36.8267	103.009	2115.21	2853	524.772	60	44.6471	19.2106	8.99174	12.7441	85.5936	0	0	0	0	0.88005	0.488128	1.36818	0.978916	/	/	36.0279	25.1814	33.2853	58.5811	159.067
25	210206F	37.3764	102.539	800.488	2728	599.634	60	66.4728	28.3278	13.7902	19.0953	127.686	0	0	0	0	1.25818	0.666556	1.92474	1.18366	/	/	44.4787	45.3798	64.1335	169.059	110.802
26	210207F	37.3753	102.606	401.528	2745	597.717	60	52.0292	22.1462	10.8286	14.9592	99.9631	0	0	0	0	1.18941	0.628785	1.81819	1.12049	/	/	28.8258	32.2431	19.1171	28.8144	23.8076
27	210208F	37.3747	102.608	1513.28	2755	508.829	60	58.5081	25.2779	11.6261	16.6581	112.07	0	0	0	0	1.22283	0.646446	1.86928	1.17972	/	/	46.5176	44.2943	92.4909	67.7322	91.1762
28	210209F	37.6425	102.615	2662.57	3152	281.683	60	33.3997	14.5022	6.53401	9.47585	63.9118	0	0	0	0	1.36924	0.680273	2.04951	0.962483	/	/	44.4164	26.2242	37.3222	86.1948	283.094
29	210210F	37.6439	102.614	3047.05	3104	272.394	60	41.737	18.0615	8.21762	11.8602	79.8764	0	0	0	0	1.29441	0.641617	1.93602	0.968385	/	/	35.5882	56.0617	44.0181	81.3563	228.342
30	210211F	37.645	102.615	2333.33	3092	300	60	51.7004	22.4395	10.1268	14.671	98.9377	0	0	0	0	1.33075	0.659641	1.9904	0.934085	/	/	44.1315	35.2964	35.339	83.2709	198.075
31	220025F	38.7346	105.913	2478.29	2351	948.597	40	22.1748	4.54445	7.18105	8.04861	41.9489	0.0546564	0.210879	0.0104679	0.276004	0.0199697	0.0437117	0.0636814	11.9797	5.7324	0.0572792	46.7776	44.1339	32.8408	45.6629	0
32	220026F	38.735	105.914	2642.41	2366	921.203	35	16.7254	3.34887	6.4341	6.13224	32.6406	0.0507954	0.0974082	0.0225407	0.170744	0.0327399	0.0471758	0.0799157	7.39418	6.53509	0.221978	86.3672	36.5418	32.9522	0	0
33	220027F	38.7352	105.913	2588.19	2354	956.605	36	21.0684	7.02662	6.77526	7.67242	42.5427	0.0355033	0.0467996	0.0038491	0.086152	0.0326107	0.0639213	0.096532	9.36155	5.21347	2.21965	60.5608	41.345	29.9521	0	0
34	220049F	37.3017	106.283	1649.82	2587	756.003	50	20.8086	3.22466	6.5168	12.8076	43.3577	0.00455312	0.0074005	0.00385418	0.0158078	0.159838	0.0604009	0.220239	4.45316	5.25061	2.65397	43.764	43.4094	35.3047	0	0
35	220050F	37.3017	106.282	1766.69	2589	892.604	70	32.5741	4.67433	6.75792	8.52087	52.5273	0.0490337	0.0630978	0.0103086	0.12244	0.0331019	0.0186798	0.0517817	28.1842	7.10228	5.88032	46.7779	44.8036	0	0	0
36	220051F	37.3005	106.284	1294.24	2593	928.491	100	48.7897	7.78118	8.35223	14.1132	79.0363	0.079966	0.134068	0.0232989	0.237333	0.0688818	0.0572038	0.126086	31.7554	5.16788	2.18481	28.2427	42.1045	33.5753	72.0917	184.063
37	220052F	37.3018	106.279	1685.86	2583	848.155	75	39.6394	6.05232	9.14762	13.3826	68.2219	0.029536	0.0460228	0.0126694	0.0882282	0.107655	0.089267	0.196922	16.5707	8.5819	4.21201	30.7918	50.2886	32.0015	54.7289	143.972
38	220053F	37.2853	106.279	1882.16	2548	890.174	82	49.1109	7.55231	9.23222	13.7008	79.5963	0.121895	0.149352	0.0276042	0.298852	0.146535	0.192844	0.339379	10.5131	5.73981	3.31633	35.8639	24.2122	29.0872	65.4362	0
39	220054F	37.2853	106.279	2251.6	2547	851.517	62	39.4895	6.0646	9.37167	12.865	67.7909	0.0303586	0.0501504	0.0165824	0.0970913	0.0624941	0.0988616	0.161356	9.47024	6.77728	4.51189	31.6426	41.8226	34.189	63.005	105.436
