# Supplementary material for: Allocation pattern and accumulation potential of carbon stock in natural spruce forests in northwest China
Source: PeerJ. 2018 May 25;6:e4859. doi: 10.7717/peerj.4859 (PMC5971841; doi:10.7717/peerj.4859)
Supplement: Supplemental Information 1 [file peerj-06-4859-s001.zip › Data source/Process of calculation for components.xlsx]

## Sheet: Tree layer
Plot ID	Species	DBH (cm)	H (m)	Stem			Branch			Leaf			Root			Tree total
				Biomass（kg）	Carbon content（g kg-1）	Carbon stock (kg)	Biomass（kg）	Carbon content（g kg-1）	Carbon stock (kg)	Biomass（kg）	Carbon content（g kg-1）	Carbon stock (kg)	Biomass（kg）	Carbon content（g kg-1）	Carbon stock (kg)	Carbon stock (kg)
210015F	Betula albo-sinensis	6.62	9.6	8.53049	427.8	3.64935	1.97495	524.576	1.03601	0.800282	531.604	0.425433	3.94272	474.643	1.87138	6.98217
210015F	Abies Mill	40.22	23.2	435.37	439.999	191.562	166.549	510.657	85.0493	76.2196	566.762	43.1984	107.969	518.891	56.0242	375.834
210015F	Rosa bella	2.9	4.41	0.684345	427.8	0.292763	0.0813194	484.363	0.0393881	0.0491111	474.879	0.0233219	0.782834	457.636	0.358253	0.713725
210015F	Rosa bella	3.61	4.03	0.957087	427.8	0.409442	0.123061	484.363	0.0596063	0.0662273	474.879	0.03145	1.01451	457.636	0.464278	0.964776
210015F	Rosa bella	2.82	4.7	0.689472	427.8	0.294956	0.0820724	484.363	0.0397528	0.0494389	474.879	0.0234775	0.787362	457.636	0.360325	0.718511
210015F	Acerdavidii Franch	2.7	3.2	0.583243	488.44	0.284879	0.108793	503.292	0.0547546	0.109865	496.286	0.0545246	0.489682	453.081	0.221866	0.616024
210015F	Lonicera Japonica	2.89	3.78	0.585912	427.8	0.250653	0.0671265	488.73	0.0328068	0.0427622	471.779	0.0201743	0.694296	429.301	0.298062	0.601696
210015F	Lonicera Japonica	2.71	3.8	0.520217	427.8	0.222549	0.0579566	488.73	0.0283252	0.038461	471.779	0.0181451	0.633327	429.301	0.271888	0.540907
210015F	Lonicera Japonica	2.85	4.23	0.635711	427.8	0.271957	0.0742422	488.73	0.0362844	0.0459876	471.779	0.021696	0.739478	429.301	0.317459	0.647396
210015F	Euonymus alatus	4.21	2.3	0.749657	488.44	0.366163	0.0910101	503.292	0.0458047	0.0532683	496.286	0.0264363	0.839973	453.081	0.380576	0.81898
210015F	Euonymus alatus	2.85	3.92	0.590729	488.44	0.288536	0.0678089	503.292	0.0341277	0.0430755	496.286	0.0213778	0.698704	453.081	0.31657	0.660611
210015F	Euonymus alatus	3.02	4.38	0.735147	488.44	0.359075	0.0888392	503.292	0.0447121	0.0523482	496.286	0.0259797	0.827379	453.081	0.37487	0.804637
210015F	Picea asperata	7.15	3.45	2.86379	509.29	1.4585	1.16565	482.349	0.562248	0.408908	525.906	0.215047	0.678838	504.21	0.342277	2.57807
210015F	Picea asperata	8.37	7.94	8.39848	509.212	4.27661	3.37554	482.349	1.62819	1.25356	525.906	0.659254	2.0115	504.21	1.01422	7.57827
210015F	Picea asperata	35.3	21.72	320.411	508.975	163.081	123.063	482.349	59.3592	55.4128	525.906	29.1419	79.2584	504.21	39.9629	291.545
210015F	Picea asperata	11.32	15.36	27.4447	509.131	13.973	10.8737	482.349	5.24494	4.29934	525.906	2.26105	6.64556	504.21	3.35075	24.8297
210015F	Picea asperata	10.06	8.4	12.4964	509.185	6.36298	4.99874	482.349	2.41114	1.89583	525.906	0.997027	3.00414	504.21	1.51472	11.2859
210015F	Picea asperata	7.85	7.62	7.16591	509.224	3.64905	2.88558	482.349	1.39186	1.06264	525.906	0.558847	1.71371	504.21	0.864069	6.46382
210015F	Picea asperata	10.65	10.16	16.6181	509.165	8.46138	6.62463	482.349	3.19539	2.55066	525.906	1.34141	4.00557	504.21	2.01965	15.0178
210015F	Picea asperata	9.1	7.79	9.64913	509.203	4.91336	3.87178	482.349	1.86755	1.44845	525.906	0.761749	2.31406	504.21	1.16677	8.70943
210015F	Picea asperata	57.4	31.6	1133.88	508.901	577.031	428.307	482.349	206.594	206.186	525.906	108.435	283.384	504.21	142.885	1034.94
210015F	Picea asperata	4.45	4.45	1.49538	509.338	0.761652	0.613205	482.349	0.295779	0.207835	525.906	0.109301	0.352191	504.21	0.177578	1.34431
210015F	Picea asperata	51.82	29.72	883.561	508.915	449.657	334.863	482.349	161.521	159.091	525.906	83.6667	220.383	504.21	111.119	805.964
210015F	Picea asperata	24.41	22.4	165.111	509.016	84.0441	63.9606	482.349	30.8514	27.8079	525.906	14.6243	40.6154	504.21	20.4787	149.998
210015F	Picea asperata	31.85	24.8	299.185	508.979	152.279	115.013	482.349	55.4763	51.6007	525.906	27.1371	73.9657	504.21	37.2942	272.186
210015F	Picea asperata	4.8	4.6	1.77749	509.325	0.905322	0.727462	482.349	0.350891	0.248828	525.906	0.13086	0.419359	504.21	0.211445	1.59852
210015F	Picea asperata	10.03	8.03	11.9131	509.188	6.06599	4.76814	482.349	2.29991	1.8038	525.906	0.948628	2.86264	504.21	1.44337	10.7579
210015F	Picea asperata	48.3	29.68	773.334	508.923	393.567	293.606	482.349	141.621	138.511	525.906	72.8435	192.683	504.21	97.1525	705.184
210015F	Picea asperata	33.15	21.28	279.37	508.983	142.194	107.491	482.349	51.8482	48.0516	525.906	25.2706	69.0274	504.21	34.8043	254.118
210015F	Picea asperata	30.52	20	225.724	508.996	114.893	87.09	482.349	42.0078	38.4952	525.906	20.2449	55.6728	504.21	28.0708	205.216
210015F	Picea asperata	23.5	11.3	80.9473	509.061	41.2071	31.6428	482.349	15.2629	13.2481	525.906	6.96726	19.7902	504.21	9.97841	73.4156
210015F	Picea asperata	48	29.68	764.346	508.923	388.994	290.238	482.349	139.996	136.837	525.906	71.9636	190.425	504.21	96.0143	696.968
210015F	Picea asperata	26.4	20.8	178.414	509.011	90.8146	69.0453	482.349	33.3039	30.1418	525.906	15.8518	43.9167	504.21	22.1432	162.114
210015F	Picea asperata	12.32	11.4	24.3229	509.139	12.3838	9.65114	482.349	4.65522	3.79163	525.906	1.99404	5.88318	504.21	2.96636	21.9994
210015F	Picea asperata	29.51	20.32	215.095	508.999	109.483	83.0407	482.349	40.0546	36.6118	525.906	19.2544	53.0297	504.21	26.7381	195.53
210015F	Picea asperata	11.63	9.88	19.0923	509.156	9.72097	7.59812	482.349	3.66495	2.94705	525.906	1.54987	4.60782	504.21	2.32331	17.2591
210015F	Picea asperata	17.65	1	4.87908	509.251	2.48468	1.97364	482.349	0.951985	0.712167	525.906	0.374533	1.16254	504.21	0.586165	4.39736
210015F	Picea asperata	19.31	1.5	8.44179	509.212	4.29866	3.39274	482.349	1.63648	1.26029	525.906	0.662793	2.02197	504.21	1.0195	7.61744
210015F	Picea asperata	8.65	7.3	8.25628	509.214	4.20421	3.31906	482.349	1.60095	1.23147	525.906	0.647637	1.97712	504.21	0.996882	7.44968
210015F	Picea asperata	12.3	10.1	21.6478	509.147	11.0219	8.60193	482.349	4.14913	3.35865	525.906	1.76633	5.23057	504.21	2.63731	19.5747
210015F	Picea asperata	15.5	12.88	41.94	509.103	21.3518	16.5301	482.349	7.97326	6.68411	525.906	3.51521	10.1943	504.21	5.14006	37.9803
210015F	Picea asperata	6.45	7.42	4.83752	509.252	2.46351	1.95703	482.349	0.943971	0.705852	525.906	0.371212	1.15255	504.21	0.581125	4.35982
210015F	Picea asperata	11.45	14.22	26.0835	509.135	13.28	10.3409	482.349	4.98791	4.07766	525.906	2.14446	6.31303	504.21	3.18309	23.5955
210015F	Picea asperata	8.31	7	7.36344	509.222	3.74962	2.96416	482.349	1.42976	1.09315	525.906	0.574893	1.7614	504.21	0.888116	6.64239
210015F	Picea asperata	17	12.66	49.0709	509.093	24.9816	19.3028	482.349	9.31071	7.87044	525.906	4.13911	11.9442	504.21	6.0224	44.4539
210015F	Picea asperata	4.51	4.54	1.56237	509.335	0.795771	0.64036	482.349	0.308877	0.217543	525.906	0.114407	0.368132	504.21	0.185616	1.40467
210015F	Picea asperata	29.6	20.64	219.52	508.998	111.735	84.7269	482.349	40.868	37.3955	525.906	19.6665	54.13	504.21	27.2929	199.563
210085F	Betula utilis	6.07	6.8	5.17658	427.8	2.21454	1.12235	486.092	0.545566	0.583232	485.031	0.282885	2.64636	470.931	1.24625	4.28924
210085F	Betula utilis	2.94	6.3	1.18919	427.8	0.508734	0.212531	486.092	0.10331	0.22974	485.031	0.111431	0.818056	470.931	0.385248	1.10872
210085F	Betula utilis	10.47	8.3	17.9391	427.8	7.67436	4.57919	486.092	2.22591	1.2815	485.031	0.621565	7.13618	470.931	3.36065	13.8825
210085F	Betula utilis	14.02	7.6	28.9285	427.8	12.3756	7.86271	486.092	3.822	1.73444	485.031	0.841258	10.4497	470.931	4.92109	21.9599
210085F	Betula utilis	11.94	9.1	25.2516	427.8	10.8026	6.74188	486.092	3.27718	1.59135	485.031	0.771856	9.37526	470.931	4.4151	19.2668
210085F	Betula utilis	6.26	3.6	2.97619	427.8	1.27321	0.600025	486.092	0.291667	0.410758	485.031	0.19923	1.70131	470.931	0.801198	2.56531
210085F	Betula utilis	3.12	5.3	1.12889	427.8	0.482939	0.20038	486.092	0.0974031	0.222292	485.031	0.107818	0.784775	470.931	0.369575	1.05774
210085F	Betula utilis	2.44	2.6	0.353832	427.8	0.15137	0.0539275	486.092	0.0262137	0.106607	485.031	0.0517078	0.310873	470.931	0.1464	0.375691
210085F	Betula utilis	5.38	5.4	3.28513	427.8	1.40538	0.670958	486.092	0.326148	0.437274	485.031	0.212091	1.84085	470.931	0.866912	2.81053
210085F	Betula utilis	3.28	5.4	1.26572	427.8	0.541473	0.228069	486.092	0.110863	0.238997	485.031	0.115921	0.85981	470.931	0.404911	1.17317
210085F	Betula utilis	3.28	5.4	1.26572	427.8	0.541473	0.228069	486.092	0.110863	0.238997	485.031	0.115921	0.85981	470.931	0.404911	1.17317
210085F	Betula utilis	3.32	5.4	1.29563	427.8	0.554273	0.234177	486.092	0.113832	0.24256	485.031	0.117649	0.875994	470.931	0.412533	1.19829
210085F	Betula utilis	5.13	5.4	2.99725	427.8	1.28222	0.60483	486.092	0.294003	0.412597	485.031	0.200122	1.71091	470.931	0.80572	2.58207
210085F	Betula utilis	2.22	3.1	0.349397	427.8	0.149472	0.0531632	486.092	0.0258422	0.105759	485.031	0.0512962	0.307758	470.931	0.144933	0.371543
210085F	Betula utilis	2.71	3.4	0.56095	427.8	0.239974	0.0908295	486.092	0.0441515	0.14274	485.031	0.0692332	0.449075	470.931	0.211483	0.564842
210085F	Betula utilis	3.54	5.6	1.51849	427.8	0.649609	0.280239	486.092	0.136222	0.268212	485.031	0.130091	0.994301	470.931	0.468247	1.38417
210085F	Betula utilis	3.54	5.6	1.51849	427.8	0.649609	0.280239	486.092	0.136222	0.268212	485.031	0.130091	0.994301	470.931	0.468247	1.38417
210085F	Betula utilis	4.75	5.6	2.67622	427.8	1.14489	0.532071	486.092	0.258636	0.384028	485.031	0.186265	1.56299	470.931	0.736061	2.32585
210085F	Betula utilis	4.75	5.6	2.67622	427.8	1.14489	0.532071	486.092	0.258636	0.384028	485.031	0.186265	1.56299	470.931	0.736061	2.32585
210085F	Betula utilis	2.83	5.4	0.952388	427.8	0.407432	0.165317	486.092	0.0803592	0.199598	485.031	0.096811	0.685189	470.931	0.322677	0.907279
210085F	Betula utilis	2.83	5.4	0.952388	427.8	0.407432	0.165317	486.092	0.0803592	0.199598	485.031	0.096811	0.685189	470.931	0.322677	0.907279
210085F	Betula utilis	4.73	6.1	2.8826	427.8	1.23318	0.578722	486.092	0.281312	0.402529	485.031	0.195239	1.65847	470.931	0.781024	2.49075
210085F	Betula utilis	4.73	6.1	2.8826	427.8	1.23318	0.578722	486.092	0.281312	0.402529	485.031	0.195239	1.65847	470.931	0.781024	2.49075
210085F	Betula utilis	5.29	6.4	3.74575	427.8	1.60243	0.778338	486.092	0.378344	0.475169	485.031	0.230472	2.0441	470.931	0.962632	3.17388
210085F	Betula utilis	3.82	6.2	1.93968	427.8	0.829796	0.36967	486.092	0.179694	0.313199	485.031	0.151911	1.20887	470.931	0.569294	1.73069
210085F	Betula utilis	5.21	6.1	3.47288	427.8	1.4857	0.714503	486.092	0.347314	0.452941	485.031	0.219691	1.92435	470.931	0.906236	2.95894
210085F	Betula utilis	5.21	6.1	3.47288	427.8	1.4857	0.714503	486.092	0.347314	0.452941	485.031	0.219691	1.92435	470.931	0.906236	2.95894
210085F	Betula utilis	3.9	5.14	1.68503	427.8	0.720854	0.315254	486.092	0.153243	0.286487	485.031	0.138955	1.08042	470.931	0.508802	1.52185
210085F	Betula utilis	3	5.2	1.02766	427.8	0.439632	0.180174	486.092	0.0875811	0.209449	485.031	0.101589	0.728078	470.931	0.342875	0.971678
210085F	Salix rehderiana	5.63	4.9	2.72262	488.44	1.32984	0.447619	503.292	0.225283	0.168178	496.286	0.0834646	2.27598	453.081	1.0312	2.66979
210085F	Salix rehderiana	5.63	4.9	2.72262	488.44	1.32984	0.447619	503.292	0.225283	0.168178	496.286	0.0834646	2.27598	453.081	1.0312	2.66979
210085F	Betula utilis	2.64	6.4	0.981178	427.8	0.419748	0.170982	524.576	0.089693	0.203398	531.604	0.108127	0.701672	474.643	0.333043	0.950612
210085F	Betula utilis	2.51	3.8	0.538643	427.8	0.230432	0.0867539	524.576	0.045509	0.139118	531.604	0.0739555	0.434763	474.643	0.206357	0.556253
210085F	Betula utilis	8.54	8.2	11.9722	427.8	5.1217	2.89795	524.576	1.52019	0.991921	531.604	0.527308	5.16756	474.643	2.45274	9.62195
210085F	Betula utilis	7.91	8.2	10.3282	427.8	4.41842	2.45198	524.576	1.28625	0.903331	531.604	0.480214	4.59288	474.643	2.17998	8.36486
210085F	Betula utilis	3.02	6.1	1.21401	427.8	0.519352	0.217556	524.576	0.114125	0.232766	531.604	0.123739	0.831655	474.643	0.394739	1.15195
210085F	Lonicera fragrantissima	2.89	2.6	0.408444	488.44	0.1995	0.0429884	503.292	0.0216357	0.031001	496.286	0.0153854	0.525335	453.081	0.238019	0.474541
210085F	Lonicera fragrantissima	2.97	2.4	0.39855	488.44	0.194668	0.0417059	503.292	0.0209903	0.0303307	496.286	0.0150527	0.515472	453.081	0.233551	0.464262
210085F	Lonicera fragrantissima	2.97	2.4	0.39855	488.44	0.194668	0.0417059	503.292	0.0209903	0.0303307	496.286	0.0150527	0.515472	453.081	0.233551	0.464262
210085F	Lonicera fragrantissima	3.03	3.4	0.579542	488.44	0.283072	0.0662264	503.292	0.0333312	0.0423476	496.286	0.0210165	0.688456	453.081	0.311926	0.649346
210085F	Lonicera fragrantissima	3.03	3.4	0.579542	488.44	0.283072	0.0662264	503.292	0.0333312	0.0423476	496.286	0.0210165	0.688456	453.081	0.311926	0.649346
210085F	Lonicera fragrantissima	3.03	3.4	0.579542	488.44	0.283072	0.0662264	503.292	0.0333312	0.0423476	496.286	0.0210165	0.688456	453.081	0.311926	0.649346
210085F	Abies fabri	4.07	3.2	0.929149	444.093	0.412629	0.383059	510.657	0.195612	0.126599	566.762	0.0717513	0.217783	518.891	0.113005	0.792997
210085F	Abies fabri	2.59	1.8	0.232696	445.161	0.103587	0.0973944	510.657	0.0497351	0.029911	566.762	0.0169524	0.0537579	518.891	0.0278945	0.198169
210085F	Abies fabri	18.13	11.2	49.3558	441.332	21.7823	19.4135	510.657	9.91364	7.91799	566.762	4.48761	12.0142	518.891	6.23406	42.4176
210085F	Abies fabri	7.89	7.6	7.21669	442.614	3.19421	2.90578	510.657	1.48386	1.07048	566.762	0.606706	1.72597	518.891	0.89559	6.18036
210085F	Abies fabri	6.21	6.3	3.86555	443.052	1.71264	1.56792	510.657	0.80067	0.558834	566.762	0.316726	0.918979	518.891	0.47685	3.30689
210085F	Abies fabri	2.27	1.9	0.191242	445.317	0.0851632	0.0802109	510.657	0.0409603	0.0243789	566.762	0.013817	0.044088	518.891	0.0228769	0.162817
210085F	Abies fabri	3.46	3.7	0.785383	444.22	0.348883	0.324396	510.657	0.165655	0.10626	566.762	0.0602242	0.183769	518.891	0.0953562	0.670118
210085F	Abies fabri	2.41	2.6	0.286866	444.996	0.127654	0.119799	510.657	0.061176	0.0372021	566.762	0.0210847	0.0664207	518.891	0.0344651	0.24438
210085F	Abies fabri	12.89	8.8	20.7718	441.897	9.17899	8.258	510.657	4.217	3.21732	566.762	1.82346	5.01702	518.891	2.60329	17.8227
210085F	Abies fabri	25.61	21.8	176.119	440.538	77.5873	68.1685	510.657	34.8107	29.7387	566.762	16.8548	43.3471	518.891	22.4924	151.745
210085F	Abies fabri	30.32	18.2	204.086	440.449	89.8893	78.8436	510.657	40.262	34.6649	566.762	19.6468	50.2931	518.891	26.0966	175.895
210085F	Abies fabri	2.64	1.7	0.228613	445.175	0.101773	0.0957038	510.657	0.0488718	0.0293643	566.762	0.0166425	0.0528048	518.891	0.0273999	0.194687
210085F	Picea asperata	4.31	4.3	1.36399	509.345	0.694741	0.55991	482.349	0.270072	0.188849	525.906	0.0993168	0.32095	504.21	0.161826	1.22596
210085F	Picea asperata	34.03	24	328.486	508.973	167.191	126.123	482.349	60.8356	56.8659	525.906	29.9061	81.2728	504.21	40.9786	298.911
210085F	Picea asperata	2.52	3.1	0.367656	509.446	0.187301	0.153127	482.349	0.0738607	0.0481813	525.906	0.0253388	0.0853504	504.21	0.0430345	0.329535
210085F	Picea asperata	37.53	22.8	376.165	508.965	191.455	144.175	482.349	69.5427	65.4724	525.906	34.4323	93.174	504.21	46.9792	342.409
210085F	Picea asperata	6.11	7.3	4.30459	509.26	2.19216	1.74381	482.349	0.841127	0.625075	525.906	0.328731	1.02442	504.21	0.516523	3.87854
210085F	Picea asperata	25.21	18.9	149.572	509.022	76.1356	58.0147	482.349	27.9833	25.0913	525.906	13.1956	36.7621	504.21	18.5358	135.85
210085F	Picea asperata	5.72	4.6	2.46851	509.301	1.25721	1.00648	482.349	0.485473	0.350305	525.906	0.184227	0.584285	504.21	0.294602	2.22151
210085F	Picea asperata	5.24	6.9	3.06231	509.285	1.55959	1.24548	482.349	0.600758	0.438469	525.906	0.230593	0.726371	504.21	0.366244	2.75718
210085F	Picea asperata	3.67	3.4	0.810243	509.384	0.412725	0.334548	482.349	0.161369	0.109767	525.906	0.0577269	0.189647	504.21	0.0956216	0.727442
210085F	Picea asperata	9.37	1.8	2.58398	509.297	1.31601	1.053	482.349	0.507915	0.367387	525.906	0.193211	0.611893	504.21	0.308522	2.32566
210085F	Picea asperata	13.38	8.9	22.5135	509.145	11.4626	8.94162	482.349	4.31299	3.49854	525.906	1.8399	5.44168	504.21	2.74375	20.3592
210085F	Picea asperata	69	29.8	1515.9	508.884	771.419	570.39	482.349	275.128	278.833	525.906	146.64	379.736	504.21	191.466	1384.65
210085F	Picea asperata	2.99	4.3	0.687817	509.397	0.350372	0.284515	482.349	0.137235	0.0925439	525.906	0.0486693	0.160721	504.21	0.0810369	0.617314
210085F	Picea asperata	22.93	15.6	104.594	509.044	53.2431	40.7542	482.349	19.6578	17.2958	525.906	9.09595	25.6284	504.21	12.9221	94.9189
210085F	Picea asperata	30.12	22.1	241.823	508.992	123.086	93.2183	482.349	44.9638	41.3544	525.906	21.7485	59.678	504.21	30.0902	219.888
210085F	Picea asperata	4.02	2.3	0.666465	509.4	0.339497	0.275779	482.349	0.133022	0.0895526	525.906	0.0470962	0.155681	504.21	0.0784958	0.598111
210085F	Picea asperata	3.13	3.5	0.618009	509.405	0.314817	0.255941	482.349	0.123453	0.082779	525.906	0.0435339	0.144249	504.21	0.0727319	0.554536
210085F	Picea asperata	4.83	4.3	1.6883	509.329	0.859901	0.691364	482.349	0.333479	0.235836	525.906	0.124028	0.398111	504.21	0.200732	1.51814
210085F	Picea asperata	3.44	3.2	0.678184	509.398	0.345465	0.280574	482.349	0.135335	0.0911938	525.906	0.0479593	0.158447	504.21	0.0798903	0.60865
210085F	Picea asperata	4.94	5.6	2.25522	509.307	1.1486	0.920468	482.349	0.443987	0.31884	525.906	0.16768	0.533326	504.21	0.268908	2.02918
210085F	Picea asperata	6.24	7.6	4.6499	509.254	2.36798	1.882	482.349	0.90778	0.67737	525.906	0.356233	1.10742	504.21	0.558373	4.19037
210085F	Picea asperata	21.13	13.8	79.9857	509.061	40.7176	31.2716	482.349	15.0838	13.0844	525.906	6.88117	19.5531	504.21	9.85884	72.5415
210085F	Picea asperata	30.74	18.1	208.341	509.001	106.046	80.4661	482.349	38.8128	35.4169	525.906	18.626	51.3506	504.21	25.8915	189.376
210085F	Picea asperata	3.81	5.1	1.27032	509.35	0.647035	0.521876	482.349	0.251727	0.175359	525.906	0.0922221	0.298694	504.21	0.150604	1.14159
210085F	Picea asperata	25.54	23.2	185.749	509.008	94.5476	71.8466	482.349	34.6552	31.4316	525.906	16.5301	45.7378	504.21	23.0615	168.794
210085F	Picea asperata	4.72	4.3	1.61701	509.332	0.823597	0.662496	482.349	0.319554	0.225473	525.906	0.118578	0.381137	504.21	0.192173	1.4539
210085F	Picea asperata	34.61	23.3	329.783	508.973	167.85	126.615	482.349	61.0726	57.0993	525.906	30.0288	81.5963	504.21	41.1416	300.094
210085F	Picea asperata	5.04	6.5	2.69218	509.294	1.37111	1.09658	482.349	0.528933	0.383422	525.906	0.201644	0.637772	504.21	0.321571	2.42326
210085F	Picea asperata	34.12	22.1	305.544	508.978	155.515	117.425	482.349	56.6401	52.7418	525.906	27.7372	75.5511	504.21	38.0936	277.986
210085F	Picea asperata	7.83	7.2	6.76284	509.228	3.44383	2.72514	482.349	1.31447	1.00048	525.906	0.52616	1.61643	504.21	0.815019	6.09947
210085F	Picea asperata	12.38	5.3	11.9749	509.188	6.09748	4.79259	482.349	2.3117	1.81355	525.906	0.953755	2.87763	504.21	1.45093	10.8139
210085F	Picea asperata	20.11	6.8	37.5487	509.11	19.1164	14.8196	482.349	7.14821	5.95749	525.906	3.13308	9.11787	504.21	4.59732	33.995
210085F	Picea asperata	5.9	5.4	3.03985	509.285	1.54815	1.23645	482.349	0.596402	0.43512	525.906	0.228832	0.720992	504.21	0.363531	2.73692
210085F	Picea asperata	7.84	7.9	7.39462	509.221	3.7655	2.97656	482.349	1.43574	1.09797	525.906	0.577428	1.76893	504.21	0.891913	6.67059
210085F	Picea asperata	25.74	21.3	173.973	509.012	88.5543	67.3483	482.349	32.4854	29.3618	525.906	15.4416	42.8144	504.21	21.5874	158.069
210085F	Picea asperata	6.38	5.9	3.82384	509.269	1.94736	1.5512	482.349	0.748221	0.552557	525.906	0.290593	0.908968	504.21	0.45831	3.44449
210085F	Picea asperata	4.78	6.9	2.57815	509.297	1.31305	1.05066	482.349	0.506783	0.366525	525.906	0.192757	0.6105	504.21	0.30782	2.32041
210085F	Picea asperata	31.21	17.1	203.23	509.003	103.444	78.5172	482.349	37.8728	34.5138	525.906	18.151	50.0804	504.21	25.251	184.719
210085F	Picea asperata	4.68	5.2	1.9014	509.32	0.968423	0.777575	482.349	0.375063	0.26692	525.906	0.140375	0.448894	504.21	0.226336	1.7102
210085F	Picea asperata	35.25	25.6	372.821	508.966	189.753	142.91	482.349	68.9327	64.8674	525.906	34.1141	92.339	504.21	46.5582	339.358
210085F	Picea asperata	5.84	4.1	2.30422	509.306	1.17355	0.940234	482.349	0.453521	0.326058	525.906	0.171476	0.545028	504.21	0.274808	2.07336
210085F	Picea asperata	37.57	26.7	437.086	508.956	222.458	167.197	482.349	80.6472	76.532	525.906	40.2486	108.398	504.21	54.6555	398.009
210085F	Picea asperata	10.92	7.1	12.4487	509.185	6.33871	4.9799	482.349	2.40205	1.8883	525.906	0.993068	2.99258	504.21	1.50889	11.2427
210085F	Picea asperata	2.89	2.1	0.329999	509.455	0.168119	0.137604	482.349	0.066373	0.0430496	525.906	0.02264	0.0765211	504.21	0.0385827	0.295715
210085F	Picea asperata	8.19	7.2	7.35709	509.222	3.74639	2.96164	482.349	1.42854	1.09217	525.906	0.574378	1.75987	504.21	0.887343	6.63665
210085F	Picea asperata	2.55	2.4	0.295833	509.464	0.150716	0.123502	482.349	0.0595713	0.0384148	525.906	0.0202026	0.0685191	504.21	0.034548	0.265038
210085F	Picea asperata	2.78	2.2	0.320536	509.457	0.163299	0.1337	482.349	0.06449	0.0417638	525.906	0.0219638	0.0743039	504.21	0.0374647	0.287218
210085F	Picea asperata	29.21	17.8	186.373	509.008	94.8653	72.0848	482.349	34.7701	31.5415	525.906	16.5878	45.8928	504.21	23.1396	169.363
210085F	Picea asperata	9.37	7.2	9.4675	509.204	4.82089	3.79976	482.349	1.83281	1.42008	525.906	0.746829	2.27009	504.21	1.1446	8.54513
210085F	Picea asperata	39.29	18	328.416	508.973	167.155	126.097	482.349	60.8228	56.8533	525.906	29.8995	81.2554	504.21	40.9698	298.847
210085F	Picea asperata	2.47	2.2	0.256909	509.475	0.130888	0.107415	482.349	0.0518116	0.033162	525.906	0.0174401	0.0594145	504.21	0.0299573	0.230098
210087F	Betula utilis	13.02	2.2	7.59506	427.8	3.24917	1.73176	486.092	0.841793	0.743521	485.031	0.36063	3.59364	470.931	1.69235	6.14395
210087F	Betula utilis	15.23	2.1	9.82419	427.8	4.20279	2.31704	486.092	1.1263	0.875153	485.031	0.424476	4.41308	470.931	2.07826	7.83182
210087F	Betula utilis	6.82	7.2	6.84675	427.8	2.92904	1.54001	486.092	0.748585	0.696243	485.031	0.337699	3.3081	470.931	1.55789	5.57321
210087F	Betula utilis	9.55	7.9	14.3265	427.8	6.1289	3.55059	486.092	1.72592	1.11138	485.031	0.539051	5.96372	470.931	2.8085	11.2024
210087F	Betula utilis	9.49	3.8	6.99129	427.8	2.99087	1.57684	486.092	0.766489	0.705517	485.031	0.342198	3.36373	470.931	1.58408	5.68365
210087F	Betula utilis	6.07	7.5	5.68919	427.8	2.43384	1.24889	486.092	0.607074	0.619178	485.031	0.30032	2.85351	470.931	1.34381	4.68504
210087F	Betula utilis	4.85	6.2	3.07299	427.8	1.31463	0.622151	486.092	0.302423	0.41917	485.031	0.203311	1.74533	470.931	0.82193	2.64229
210087F	Betula utilis	10.55	8.1	17.7813	427.8	7.60686	4.53365	486.092	2.20377	1.27434	485.031	0.618097	7.08603	470.931	3.33703	13.7658
210087F	Betula utilis	6.34	6.6	5.46988	427.8	2.34001	1.19456	486.092	0.580665	0.60395	485.031	0.292935	2.76536	470.931	1.3023	4.51591
210087F	Betula utilis	5.03	5.8	3.09138	427.8	1.32249	0.626365	486.092	0.304471	0.420757	485.031	0.20408	1.75366	470.931	0.825854	2.6569
210087F	Betula utilis	4.44	6.2	2.59196	427.8	1.10884	0.513157	486.092	0.249442	0.376324	485.031	0.182529	1.52358	470.931	0.717503	2.25831
210087F	Betula utilis	3.12	5.2	1.10836	427.8	0.474154	0.196261	486.092	0.0954011	0.219722	485.031	0.106572	0.773361	470.931	0.3642	1.04033
210087F	Abies fabri	37.97	25.6	428.605	440.008	188.59	163.994	510.657	83.7449	74.9885	566.762	42.5006	106.278	518.891	55.1466	369.982
210087F	Abies fabri	27.61	24	221.928	440.399	97.7367	85.644	510.657	43.7347	37.8221	566.762	21.4361	54.7287	518.891	28.3982	191.306
210087F	Abies fabri	14.5	5.9	17.8059	441.999	7.8702	7.09218	510.657	3.62167	2.74068	566.762	1.55331	4.29459	518.891	2.22843	15.2736
210087F	Abies fabri	3.32	3.6	0.708533	444.298	0.3148	0.292988	510.657	0.149616	0.0954499	566.762	0.0540973	0.165612	518.891	0.0859346	0.604448
210087F	Abies fabri	3.85	4.3	1.10415	443.964	0.490203	0.454327	510.657	0.232005	0.151532	566.762	0.0858823	0.259255	518.891	0.134525	0.942616
210087F	Abies fabri	8.59	7.9	8.77523	442.479	3.88286	3.52512	510.657	1.80012	1.31215	566.762	0.743678	2.1026	518.891	1.09102	7.51768
210087F	Abies fabri	7.68	6.1	5.58394	442.793	2.47253	2.25519	510.657	1.15163	0.819595	566.762	0.464515	1.33222	518.891	0.691275	4.77995
210087F	Abies fabri	59.28	25.1	970.502	439.538	426.573	367.354	510.657	187.592	175.395	566.762	99.4074	242.251	518.891	125.702	839.274
210087F	Abies fabri	2.74	2.3	0.325209	444.898	0.144685	0.135628	510.657	0.0692591	0.0423986	566.762	0.0240299	0.0753986	518.891	0.0391237	0.277097
210087F	Abies fabri	5.47	5.2	2.54651	443.351	1.129	1.03791	510.657	0.530015	0.361841	566.762	0.205078	0.602934	518.891	0.312857	2.17695
210087F	Abies fabri	8.89	3.8	4.71457	442.911	2.08814	1.90786	510.657	0.974264	0.687183	566.762	0.389469	1.12298	518.891	0.582702	4.03457
210087F	Abies fabri	22.97	10.1	69.8099	441.112	30.794	27.34	510.657	13.9614	11.3573	566.762	6.43691	17.0452	518.891	8.84461	60.0369
210087F	Abies fabri	2.54	3.4	0.406829	444.724	0.180926	0.169256	510.657	0.0864318	0.0535429	566.762	0.0303461	0.0945449	518.891	0.0490585	0.346763
210087F	Abies fabri	2.7	3.4	0.456111	444.635	0.202803	0.189523	510.657	0.0967812	0.0603186	566.762	0.0341863	0.106125	518.891	0.0550672	0.388838
210087F	Abies fabri	3.72	4.2	1.01281	444.029	0.449718	0.417148	510.657	0.213019	0.138496	566.762	0.0784943	0.237601	518.891	0.123289	0.86452
210087F	Abies fabri	8.92	6.4	7.73147	442.566	3.42169	3.11051	510.657	1.5884	1.15009	566.762	0.651825	1.85029	518.891	0.9601	6.62201
210087F	Abies fabri	17.97	9.1	39.9571	441.468	17.6398	15.758	510.657	8.04691	6.35559	566.762	3.60211	9.70809	518.891	5.03744	34.3262
210087F	Abies fabri	19.83	9.8	51.5172	441.305	22.7348	20.2529	510.657	10.3423	8.27908	566.762	4.69227	12.5451	518.891	6.50955	44.2789
210087F	Hippophae rhamnoides	7.52	2.4	2.39066	488.44	1.16769	0.381208	503.292	0.191859	0.149773	496.286	0.0743301	2.05837	453.081	0.932611	2.36649
210087F	Hippophae rhamnoides	5.26	3.4	1.67888	488.44	0.820033	0.246363	503.292	0.123992	0.109296	496.286	0.054242	1.56636	453.081	0.709688	1.70796
210087F	Hippophae rhamnoides	3.82	2.5	0.673541	488.44	0.328984	0.0797366	503.292	0.0401308	0.0484194	496.286	0.0240299	0.773264	453.081	0.350352	0.743497
210087F	Hippophae rhamnoides	4.5	2.3	0.852417	488.44	0.416355	0.106659	503.292	0.0536805	0.059731	496.286	0.0296437	0.927648	453.081	0.4203	0.919979
210087F	Hippophae rhamnoides	7.33	3.2	3.00297	488.44	1.46677	0.50522	503.292	0.254273	0.183532	496.286	0.0910846	2.45507	453.081	1.11235	2.92448
210087F	Hippophae rhamnoides	12.11	4.3	10.5134	488.44	5.13518	2.37478	503.292	1.19521	0.560807	496.286	0.278321	6.46628	453.081	2.92975	9.53846
210087F	Hippophae rhamnoides	5.4	2.3	1.21156	488.44	0.591775	0.164661	503.292	0.0828724	0.081717	496.286	0.040555	1.21729	453.081	0.551533	1.26674
210087F	Hippophae rhamnoides	3.76	2.2	0.577531	488.44	0.282089	0.0659426	503.292	0.0331884	0.0422166	496.286	0.0209515	0.686609	453.081	0.311089	0.647319
210087F	Hippophae rhamnoides	3.76	2.2	0.577531	488.44	0.282089	0.0659426	503.292	0.0331884	0.0422166	496.286	0.0209515	0.686609	453.081	0.311089	0.647319
210087F	Hippophae rhamnoides	5.67	2.1	1.21931	488.44	0.595558	0.165962	503.292	0.0835272	0.0821825	496.286	0.040786	1.2233	453.081	0.554255	1.27413
210087F	Hippophae rhamnoides	9.61	3.2	5.06254	488.44	2.47275	0.963	503.292	0.484671	0.292348	496.286	0.145088	3.67591	453.081	1.66548	4.76799
210087F	Hippophae rhamnoides	7.2	4.8	4.28896	488.44	2.0949	0.784653	503.292	0.39491	0.252176	496.286	0.125152	3.23374	453.081	1.46515	4.08011
210087F	Sabina chinensis	6.17	3.7	2.92788	425.041	1.24447	1.05452	400.588	0.422428	0.838901	530.354	0.444914	0.820823	350.546	0.287736	2.39955
210087F	Picea asperata	46.47	26	635.277	508.934	323.314	241.818	482.349	116.641	112.9	525.906	59.3745	158.033	504.21	79.6816	579.011
210087F	Picea asperata	6.47	6.2	4.11216	509.263	2.09417	1.66675	482.349	0.803956	0.596007	525.906	0.313443	0.978194	504.21	0.493215	3.70479
210087F	Picea asperata	10.74	8.1	13.6527	509.179	6.95167	5.45546	482.349	2.63144	2.07876	525.906	1.09323	3.28482	504.21	1.65624	12.3326
210087F	Picea asperata	3.04	3.1	0.522327	509.419	0.266083	0.216716	482.349	0.104533	0.0694704	525.906	0.0365349	0.121704	504.21	0.0613642	0.468515
210087F	Picea asperata	20.74	12.8	71.9805	509.068	36.643	28.1792	482.349	13.5922	11.7249	525.906	6.16621	17.5799	504.21	8.86396	65.2654
210087F	Picea asperata	7.95	7.4	7.13924	509.224	3.63547	2.87497	482.349	1.38674	1.05852	525.906	0.556682	1.70727	504.21	0.860823	6.43972
210087F	Picea asperata	44.93	25.6	587.743	508.939	299.125	223.954	482.349	108.024	104.13	525.906	54.7625	146.115	504.21	73.6728	535.584
210087F	Picea asperata	7.73	6.9	6.34389	509.232	3.23051	2.55825	482.349	1.23397	0.936039	525.906	0.492268	1.51537	504.21	0.764064	5.72082
210087F	Picea asperata	31.72	21	254.018	508.989	129.292	97.857	482.349	47.2013	43.5254	525.906	22.8902	62.7134	504.21	31.6207	231.005
210087F	Picea asperata	66.38	27	1285.04	508.893	653.947	484.594	482.349	233.744	234.832	525.906	123.499	321.483	504.21	162.095	1173.29
210087F	Picea asperata	41.23	13	264.934	508.986	134.848	102.007	482.349	49.2028	45.4722	525.906	23.9141	65.4315	504.21	32.9912	240.956
210087F	Picea asperata	2.71	3.4	0.459278	509.429	0.233969	0.190825	482.349	0.0920442	0.0607551	525.906	0.0319515	0.106869	504.21	0.0538846	0.41185
210087F	Picea asperata	3.58	5.9	1.29576	509.349	0.659992	0.532209	482.349	0.256711	0.179018	525.906	0.0941468	0.304737	504.21	0.153651	1.1645
210087F	Picea asperata	30.75	8.1	98.0862	509.048	49.9306	38.2495	482.349	18.4496	16.1777	525.906	8.50796	24.0204	504.21	12.1113	88.9995
210087F	Picea asperata	7.02	7.3	5.58328	509.241	2.84324	2.25492	482.349	1.08766	0.819494	525.906	0.430976	1.33206	504.21	0.671635	5.03351
210087F	Picea asperata	9.46	8.6	11.3845	509.191	5.79688	4.55906	482.349	2.19906	1.72057	525.906	0.904855	2.73446	504.21	1.37874	10.2795
210087F	Picea asperata	5.8	8.4	4.45313	509.258	2.26779	1.80327	482.349	0.869807	0.647551	525.906	0.340551	1.06012	504.21	0.534522	4.01267
210087F	Picea asperata	25.97	12.5	107.321	509.043	54.631	41.8031	482.349	20.1637	17.7651	525.906	9.34275	26.3024	504.21	13.2619	97.3994
210087F	Picea asperata	9.68	8.4	11.6265	509.19	5.92008	4.65479	482.349	2.24524	1.75865	525.906	0.924885	2.79313	504.21	1.40832	10.4985
210087F	Picea asperata	28.24	10.5	106.643	509.043	54.286	41.5423	482.349	20.0379	17.6484	525.906	9.28137	26.1349	504.21	13.1775	96.7827
210087F	Picea asperata	32.94	9.2	125.744	509.033	64.008	48.8806	482.349	23.5776	20.9477	525.906	11.0165	30.8598	504.21	15.5598	114.162
210087F	Picea asperata	11.75	7.3	14.6572	509.174	7.46307	5.85182	482.349	2.82262	2.23819	525.906	1.17708	3.52882	504.21	1.77927	13.242
210087F	Picea asperata	8.04	5.8	5.8036	509.239	2.95542	2.34283	482.349	1.13006	0.853189	525.906	0.448697	1.38513	504.21	0.698397	5.23257
210087F	Picea asperata	7.65	2.4	2.3138	509.305	1.17843	0.944099	482.349	0.455386	0.32747	525.906	0.172218	0.547317	504.21	0.275963	2.082
210087F	Picea asperata	44.63	18.9	436.635	508.956	222.228	167.026	482.349	80.5651	76.4499	525.906	40.2054	108.285	504.21	54.5986	397.597
210087F	Picea asperata	5.62	3.4	1.79952	509.324	0.916537	0.736371	482.349	0.355188	0.25204	525.906	0.132549	0.424607	504.21	0.214091	1.61837
210087F	Picea asperata	7.28	6.3	5.2065	509.246	2.65139	2.10448	482.349	1.01509	0.761995	525.906	0.400737	1.24133	504.21	0.625891	4.69311
210087F	Picea asperata	5.14	5.1	2.22553	509.308	1.13348	0.908489	482.349	0.438209	0.31447	525.906	0.165382	0.526236	504.21	0.265333	2.00241
210087F	Picea asperata	17.13	13.8	53.9669	509.087	27.4738	21.2036	482.349	10.2275	8.68906	525.906	4.56963	13.1471	504.21	6.62887	48.8999
210087F	Picea asperata	39.22	13.5	249.917	508.99	127.205	96.2975	482.349	46.449	42.7949	525.906	22.5061	61.6926	504.21	31.106	227.266
210087F	Picea asperata	29.8	13.1	145.149	509.024	73.8843	56.3206	482.349	27.1662	24.3199	525.906	12.79	35.6658	504.21	17.983	131.824
210087F	Picea asperata	45.13	13.8	331.962	508.973	168.96	127.441	482.349	61.471	57.4918	525.906	30.2353	82.1401	504.21	41.4158	302.082
210087F	Picea asperata	6.42	5.1	3.37532	509.278	1.71897	1.37124	482.349	0.661416	0.485236	525.906	0.255188	0.801377	504.21	0.404062	3.03964
210087F	Picea asperata	20.77	8.9	51.3387	509.09	26.136	20.1835	482.349	9.73552	8.24923	525.906	4.33832	12.5013	504.21	6.30325	46.5131
210087F	Picea asperata	10.35	8.6	13.4738	509.18	6.86058	5.38482	482.349	2.59736	2.05041	525.906	1.07832	3.24138	504.21	1.63433	12.1706
210087F	Picea asperata	3.13	3.4	0.601466	509.408	0.306391	0.249164	482.349	0.120184	0.0804714	525.906	0.0423204	0.140349	504.21	0.0707651	0.539661
210091F	Salix rehderiana	2.2	2.6	0.24136	488.44	0.11789	0.0224474	503.292	0.0112976	0.0193962	496.286	0.00962607	0.349833	453.081	0.158503	0.297316
210091F	Salix rehderiana	2.2	2.6	0.24136	488.44	0.11789	0.0224474	503.292	0.0112976	0.0193962	496.286	0.00962607	0.349833	453.081	0.158503	0.297316
210091F	Salix rehderiana	2.73	2.4	0.338778	488.44	0.165473	0.0341223	503.292	0.0171735	0.0262408	496.286	0.013023	0.454638	453.081	0.205988	0.401657
210091F	Salix rehderiana	2.6	1.8	0.233662	488.44	0.11413	0.0215665	503.292	0.0108543	0.0188438	496.286	0.00935192	0.341178	453.081	0.154581	0.288917
210091F	Salix rehderiana	2.86	1.9	0.295835	488.44	0.144498	0.0288624	503.292	0.0145262	0.0232544	496.286	0.0115408	0.409422	453.081	0.185501	0.356066
210091F	Salix rehderiana	3.12	2.7	0.490985	488.44	0.239817	0.0539612	503.292	0.0271582	0.0365285	496.286	0.0181286	0.605642	453.081	0.274405	0.559509
210091F	Salix rehderiana	4.41	3.1	1.09327	488.44	0.533995	0.145037	503.292	0.0729961	0.0745655	496.286	0.0370058	1.12437	453.081	0.509432	1.15343
210091F	Salix rehderiana	2.57	2.4	0.301532	488.44	0.14728	0.0295505	503.292	0.0148725	0.0236532	496.286	0.0117387	0.415502	453.081	0.188256	0.362148
210091F	Salix rehderiana	2.57	2.4	0.301532	488.44	0.14728	0.0295505	503.292	0.0148725	0.0236532	496.286	0.0117387	0.415502	453.081	0.188256	0.362148
210091F	Salix rehderiana	2.36	2	0.214583	488.44	0.104811	0.0194129	503.292	0.00977038	0.017466	496.286	0.00866814	0.319442	453.081	0.144733	0.267983
210091F	Salix rehderiana	2.95	2.6	0.424953	488.44	0.207564	0.0451447	503.292	0.022721	0.0321156	496.286	0.0159385	0.541672	453.081	0.245422	0.491645
210091F	Salix rehderiana	2.95	2.6	0.424953	488.44	0.207564	0.0451447	503.292	0.022721	0.0321156	496.286	0.0159385	0.541672	453.081	0.245422	0.491645
210091F	Salix rehderiana	2.95	2.6	0.424953	488.44	0.207564	0.0451447	503.292	0.022721	0.0321156	496.286	0.0159385	0.541672	453.081	0.245422	0.491645
210091F	Salix rehderiana	2.95	2.6	0.424953	488.44	0.207564	0.0451447	503.292	0.022721	0.0321156	496.286	0.0159385	0.541672	453.081	0.245422	0.491645
210091F	Salix rehderiana	2.95	2.6	0.424953	488.44	0.207564	0.0451447	503.292	0.022721	0.0321156	496.286	0.0159385	0.541672	453.081	0.245422	0.491645
210091F	Salix rehderiana	2.6	2.1	0.271105	488.44	0.132419	0.0259124	503.292	0.0130415	0.0215134	496.286	0.0106768	0.38271	453.081	0.173399	0.329536
210091F	Salix rehderiana	2.6	2.1	0.271105	488.44	0.132419	0.0259124	503.292	0.0130415	0.0215134	496.286	0.0106768	0.38271	453.081	0.173399	0.329536
210091F	Salix rehderiana	2.6	2.1	0.271105	488.44	0.132419	0.0259124	503.292	0.0130415	0.0215134	496.286	0.0106768	0.38271	453.081	0.173399	0.329536
210091F	Salix rehderiana	2.79	2.1	0.310603	488.44	0.151711	0.0306523	503.292	0.0154271	0.0242864	496.286	0.012053	0.42513	453.081	0.192619	0.37181
210091F	Salix rehderiana	2.79	2.1	0.310603	488.44	0.151711	0.0306523	503.292	0.0154271	0.0242864	496.286	0.012053	0.42513	453.081	0.192619	0.37181
210091F	Salix rehderiana	2.79	2.1	0.310603	488.44	0.151711	0.0306523	503.292	0.0154271	0.0242864	496.286	0.012053	0.42513	453.081	0.192619	0.37181
210091F	Salix rehderiana	2.79	2.1	0.310603	488.44	0.151711	0.0306523	503.292	0.0154271	0.0242864	496.286	0.012053	0.42513	453.081	0.192619	0.37181
210091F	Salix rehderiana	5.8	4.3	2.54217	488.44	1.2417	0.411266	503.292	0.206987	0.158205	496.286	0.0785152	2.15849	453.081	0.977971	2.50517
210091F	Salix rehderiana	3.48	3.9	0.863983	488.44	0.422004	0.108449	503.292	0.0545815	0.0604529	496.286	0.030002	0.937361	453.081	0.424701	0.931288
210091F	Salix rehderiana	2.5	2.3	0.2744	488.44	0.134028	0.0263019	503.292	0.0132376	0.0217464	496.286	0.0107924	0.3863	453.081	0.175026	0.333084
210091F	Salix rehderiana	3.12	2.8	0.508507	488.44	0.248375	0.0563496	503.292	0.0283603	0.0376883	496.286	0.0187042	0.62228	453.081	0.281944	0.577383
210091F	Salix rehderiana	3.12	2.8	0.508507	488.44	0.248375	0.0563496	503.292	0.0283603	0.0376883	496.286	0.0187042	0.62228	453.081	0.281944	0.577383
210091F	Salix rehderiana	3.12	2.8	0.508507	488.44	0.248375	0.0563496	503.292	0.0283603	0.0376883	496.286	0.0187042	0.62228	453.081	0.281944	0.577383
210091F	Salix rehderiana	3.08	3	0.530128	488.44	0.258936	0.0593235	503.292	0.029857	0.0391135	496.286	0.0194115	0.642632	453.081	0.291165	0.599369
210091F	Salix rehderiana	4.1	2.6	0.801732	488.44	0.391598	0.098881	503.292	0.0497661	0.0565546	496.286	0.0280673	0.884722	453.081	0.400851	0.870282
210091F	Salix rehderiana	4.1	2.6	0.801732	488.44	0.391598	0.098881	503.292	0.0497661	0.0565546	496.286	0.0280673	0.884722	453.081	0.400851	0.870282
210091F	Salix rehderiana	5.36	2.9	1.49343	488.44	0.729451	0.2132	503.292	0.107302	0.0984664	496.286	0.0488675	1.43088	453.081	0.648303	1.53392
210091F	Salix rehderiana	5.36	2.9	1.49343	488.44	0.729451	0.2132	503.292	0.107302	0.0984664	496.286	0.0488675	1.43088	453.081	0.648303	1.53392
210091F	Salix rehderiana	5.36	2.9	1.49343	488.44	0.729451	0.2132	503.292	0.107302	0.0984664	496.286	0.0488675	1.43088	453.081	0.648303	1.53392
210091F	Salix rehderiana	2.9	2.6	0.411173	488.44	0.200833	0.0433435	503.292	0.0218144	0.0311856	496.286	0.015477	0.528046	453.081	0.239248	0.477373
210091F	Salix rehderiana	2.9	2.6	0.411173	488.44	0.200833	0.0433435	503.292	0.0218144	0.0311856	496.286	0.015477	0.528046	453.081	0.239248	0.477373
210091F	Salix rehderiana	2.9	2.6	0.411173	488.44	0.200833	0.0433435	503.292	0.0218144	0.0311856	496.286	0.015477	0.528046	453.081	0.239248	0.477373
210091F	Salix rehderiana	2.9	2.6	0.411173	488.44	0.200833	0.0433435	503.292	0.0218144	0.0311856	496.286	0.015477	0.528046	453.081	0.239248	0.477373
210091F	Salix rehderiana	2.9	2.6	0.411173	488.44	0.200833	0.0433435	503.292	0.0218144	0.0311856	496.286	0.015477	0.528046	453.081	0.239248	0.477373
210091F	Salix rehderiana	2.9	2.6	0.411173	488.44	0.200833	0.0433435	503.292	0.0218144	0.0311856	496.286	0.015477	0.528046	453.081	0.239248	0.477373
210091F	Salix rehderiana	2.97	2.4	0.39855	488.44	0.194668	0.0417059	503.292	0.0209903	0.0303307	496.286	0.0150527	0.515472	453.081	0.233551	0.464262
210091F	Euonymus hamiltonianus	2.88	2.4	0.375588	488.44	0.183452	0.0387585	503.292	0.0195069	0.028768	496.286	0.0142772	0.492366	453.081	0.223082	0.440318
210091F	Euonymus hamiltonianus	2.88	2.4	0.375588	488.44	0.183452	0.0387585	503.292	0.0195069	0.028768	496.286	0.0142772	0.492366	453.081	0.223082	0.440318
210091F	Picea asperata	19.61	8.8	45.6092	509.098	23.2196	17.9575	482.349	8.66179	7.29361	525.906	3.83575	11.0944	504.21	5.59392	41.311
210091F	Picea asperata	35.5	16.6	251.659	508.99	128.092	96.9598	482.349	46.7685	43.1051	525.906	22.6692	62.1261	504.21	31.3246	228.854
210091F	Picea asperata	45.28	17.2	410.681	508.96	209.02	157.224	482.349	75.8369	71.7305	525.906	37.7235	101.797	504.21	51.3272	373.908
210091F	Picea asperata	40.7	17.1	334.391	508.972	170.196	128.361	482.349	61.9148	57.9292	525.906	30.4653	82.7461	504.21	41.7214	304.297
210091F	Picea asperata	37.2	17.3	285.587	508.982	145.359	109.852	482.349	52.987	49.1642	525.906	25.8557	70.5767	504.21	35.5854	259.787
210091F	Picea asperata	19.14	14	67.3482	509.072	34.2851	26.3878	482.349	12.7281	10.941	525.906	5.75392	16.439	504.21	8.28868	61.0558
210091F	Picea asperata	27.22	16.4	151.2	509.021	76.964	58.6378	482.349	28.2839	25.3753	525.906	13.345	37.1656	504.21	18.7393	137.332
210091F	Picea asperata	43.13	17.5	380.992	508.965	193.912	146.001	482.349	70.4236	66.3464	525.906	34.892	94.3798	504.21	47.5872	346.814
210091F	Picea asperata	39.66	18.2	337.723	508.972	171.892	129.623	482.349	62.5238	58.5297	525.906	30.7811	83.5776	504.21	42.1406	307.337
210091F	Picea asperata	38.28	17.9	311.129	508.977	158.357	119.543	482.349	57.6617	53.7445	525.906	28.2646	76.9435	504.21	38.7957	283.079
210091F	Picea asperata	43.2	17.9	390.34	508.963	198.669	149.536	482.349	72.1286	68.0399	525.906	35.7826	96.7148	504.21	48.7646	355.345
210091F	Picea asperata	33	17.1	225.639	508.996	114.849	87.0575	482.349	41.9922	38.4801	525.906	20.2369	55.6516	504.21	28.0601	205.139
210091F	Picea asperata	39.35	17.6	322.488	508.975	164.138	123.85	482.349	59.7391	55.7865	525.906	29.3385	79.7767	504.21	40.2242	293.44
210091F	Picea asperata	28.32	16.7	165.654	509.015	84.3202	64.1681	482.349	30.9514	27.9029	525.906	14.6743	40.75	504.21	20.5466	150.493
210091F	Picea asperata	34.53	17.6	252.389	508.989	128.463	97.2374	482.349	46.9024	43.2351	525.906	22.7376	62.3078	504.21	31.4162	229.519
210091F	Picea asperata	35.16	17.8	263.876	508.987	134.31	101.605	482.349	49.009	45.2834	525.906	23.8148	65.1681	504.21	32.8584	239.992
210091F	Picea asperata	33.28	17.6	235.524	508.994	119.88	90.821	482.349	43.8075	40.2347	525.906	21.1597	58.1105	504.21	29.2999	214.147
210091F	Picea asperata	16.2	9.6	34.5898	509.116	17.6102	13.6656	482.349	6.59161	5.46979	525.906	2.87659	8.39318	504.21	4.23192	31.3103
210091F	Picea asperata	28.83	16.8	172.254	509.013	87.6796	66.6915	482.349	32.1686	29.0602	525.906	15.2829	42.3878	504.21	21.3724	156.503
210091F	Picea asperata	32.51	17.1	219.396	508.998	111.672	84.6794	482.349	40.8451	37.3734	525.906	19.6549	54.099	504.21	27.2772	199.449
210091F	Picea asperata	30.31	16.9	190.266	509.007	96.8469	73.5712	482.349	35.487	32.2271	525.906	16.9484	46.8598	504.21	23.6271	172.909
210091F	Picea asperata	33.98	17.4	242.29	508.992	123.324	93.396	482.349	45.0495	41.4375	525.906	21.7922	59.7942	504.21	30.1488	220.314
210091F	Picea asperata	27.02	16.7	151.68	509.021	77.2081	58.8215	482.349	28.3725	25.4591	525.906	13.3891	37.2845	504.21	18.7992	137.769
210091F	Picea asperata	38.23	17.5	303.857	508.978	154.657	116.785	482.349	56.3314	52.439	525.906	27.578	75.1306	504.21	37.8816	276.448
210091F	Picea asperata	23.88	16.4	118.286	509.036	60.2118	46.017	482.349	22.1963	19.6568	525.906	10.3376	29.014	504.21	14.6292	107.375
210091F	Picea asperata	5	4.3	1.80129	509.324	0.91744	0.737089	482.349	0.355534	0.252298	525.906	0.132685	0.425029	504.21	0.214304	1.61996
210091F	Picea asperata	27.8	16.9	161.791	509.017	82.3544	62.6909	482.349	30.2389	27.2266	525.906	14.3186	39.7919	504.21	20.0635	146.975
210091F	Picea asperata	45.13	18.6	439.216	508.956	223.541	168	482.349	81.0349	76.9197	525.906	40.4525	108.931	504.21	54.9239	399.953
210091F	Picea asperata	39.52	17.6	325.107	508.974	165.471	124.843	482.349	60.2178	56.2576	525.906	29.5862	80.4298	504.21	40.5535	295.828
210091F	Picea asperata	35.62	17.1	260.404	508.988	132.542	100.285	482.349	48.3724	44.6639	525.906	23.489	64.3035	504.21	32.4224	236.826
210091F	Picea asperata	43.48	17.8	393.029	508.963	200.037	150.553	482.349	72.6189	68.5273	525.906	36.0389	97.3866	504.21	49.1032	357.798
210091F	Picea asperata	2.46	2.05	0.238663	509.481	0.121594	0.0998649	482.349	0.0481698	0.0307109	525.906	0.0161511	0.0551514	504.21	0.0278079	0.213723
210096F	Betula utilis	42.22	5.3	171.105	427.8	73.1987	58.7362	486.092	28.5512	5.34677	485.031	2.59335	43.1753	470.931	20.3326	124.676
210096F	Betula utilis	14.08	5.2	20.2335	427.8	8.65588	5.24715	486.092	2.5506	1.383	485.031	0.6708	7.8557	470.931	3.69949	15.5768
210096F	Betula utilis	3.92	2.1	0.718216	427.8	0.307253	0.120132	486.092	0.0583951	0.166927	485.031	0.0809649	0.547	470.931	0.257599	0.704212
210096F	Betula utilis	5.3	5.1	3.02057	427.8	1.2922	0.610158	524.576	0.320074	0.414627	531.604	0.220417	1.72153	474.643	0.81711	2.6498
210096F	Betula utilis	2.14	3.1	0.325535	427.8	0.139264	0.0490743	524.576	0.0257432	0.101125	531.604	0.0537583	0.290863	474.643	0.138056	0.356821
210096F	Betula utilis	2.24	3.1	0.355489	427.8	0.152078	0.0542132	524.576	0.0284389	0.106923	531.604	0.0568406	0.312034	474.643	0.148105	0.385462
210096F	Betula utilis	2.92	3.5	0.666085	427.8	0.284951	0.110315	524.576	0.0578685	0.159147	531.604	0.0846033	0.515071	474.643	0.244475	0.671898
210096F	Betula utilis	13.5	7.4	26.2136	427.8	11.2142	7.03318	524.576	3.68944	1.62949	531.604	0.866243	9.65925	474.643	4.58469	20.3545
210096F	Salix caprea	3.04	2.7	0.466997	488.44	0.2281	0.0507238	503.292	0.0255289	0.0349333	496.286	0.0173369	0.582644	453.081	0.263985	0.53495
210096F	Salix caprea	5.81	2.3	1.39519	488.44	0.681468	0.196015	503.292	0.0986528	0.0926716	496.286	0.0459916	1.35757	453.081	0.615091	1.4412
210096F	Salix caprea	7.49	4.4	4.25586	488.44	2.07873	0.777179	503.292	0.391148	0.25044	496.286	0.12429	3.21443	453.081	1.4564	4.05057
210096F	Salix caprea	2.21	2.4	0.225395	488.44	0.110092	0.0206281	503.292	0.010382	0.0182484	496.286	0.00905642	0.331812	453.081	0.150338	0.279868
210096F	Picea asperata	34.12	22.4	309.433	534.162	165.287	118.9	561.051	66.7091	53.4399	554.704	29.6434	76.5207	533.453	40.8202	302.46
210096F	Picea asperata	4.28	3	0.96107	535.723	0.514867	0.396069	561.051	0.222215	0.131133	554.704	0.0727401	0.225342	533.453	0.120209	0.930032
210096F	Picea asperata	22.61	17.2	111.64	534.411	59.6618	43.4636	561.051	24.3853	18.5094	554.704	10.2672	27.3703	533.453	14.6008	108.915
210096F	Picea asperata	9.4	5.6	7.52633	535.124	4.02752	3.02895	561.051	1.69939	1.11834	554.704	0.620346	1.80074	533.453	0.960611	7.30788
210096F	Picea asperata	18.6	5.8	27.9449	534.768	14.9441	11.0695	561.051	6.21053	4.38092	554.704	2.43011	6.76779	533.453	3.61029	27.195
210096F	Picea asperata	5.52	3.6	1.83568	535.53	0.983063	0.751001	561.051	0.42135	0.257318	554.704	0.142735	0.433226	533.453	0.231106	1.77825
210096F	Picea asperata	29.91	23.3	250.804	534.212	133.982	96.6347	561.051	54.217	42.9528	554.704	23.8261	61.9133	533.453	33.0278	245.053
210096F	Picea asperata	2.2	1.8	0.171459	536.263	0.0919469	0.0719966	561.051	0.0403938	0.021756	554.704	0.0120681	0.0394808	533.453	0.0210611	0.16547
210096F	Picea asperata	26.19	22.3	187.622	534.283	100.243	72.5616	561.051	40.7108	31.7613	554.704	17.6181	46.2029	533.453	24.6471	183.219
210096F	Picea asperata	24.08	18.6	135.203	534.364	72.2475	52.5088	561.051	29.4601	22.589	554.704	12.5302	33.2016	533.453	17.7115	131.949
210096F	Picea asperata	7.53	2	1.89373	535.52	1.01413	0.774474	561.051	0.434519	0.265798	554.704	0.14744	0.447064	533.453	0.238488	1.83458
210096F	Picea asperata	19.8	12.6	65.0182	534.548	34.7553	25.4861	561.051	14.299	10.5475	554.704	5.85073	15.8653	533.453	8.4634	63.3685
210096F	Picea asperata	69.35	25.8	1336.79	533.822	713.606	503.843	561.051	282.681	244.669	554.704	135.719	334.534	533.453	178.458	1310.46
210096F	Picea asperata	38.29	23.4	400.214	534.101	213.754	153.268	561.051	85.9914	69.8303	554.704	38.7352	99.1816	533.453	52.9087	391.39
210096F	Picea asperata	7.09	5.1	4.0651	535.299	2.17604	1.64789	561.051	0.924553	0.588905	554.704	0.326668	0.966891	533.453	0.515791	3.94305
210096F	Picea asperata	5.02	4.6	1.93311	535.514	1.03521	0.790393	561.051	0.443451	0.271558	554.704	0.150634	0.456454	533.453	0.243497	1.87279
210096F	Picea asperata	3.23	2.1	0.406371	535.988	0.21781	0.169068	561.051	0.0948557	0.0534801	554.704	0.0296657	0.0944375	533.453	0.0503779	0.392709
210096F	Picea asperata	2.92	2.6	0.410875	535.985	0.220223	0.170921	561.051	0.0958955	0.054098	554.704	0.0300084	0.0954952	533.453	0.0509422	0.397069
210096F	Picea asperata	37.91	23.2	389.645	534.107	208.112	149.273	561.051	83.7499	67.914	554.704	37.6722	96.5412	533.453	51.5002	381.035
210096F	Picea asperata	39.06	22.8	405.445	534.098	216.547	155.245	561.051	87.1005	70.7796	554.704	39.2618	100.489	533.453	53.606	396.515
210096F	Picea asperata	11.1	6.9	12.4969	534.984	6.68567	4.99895	561.051	2.80467	1.89591	554.704	1.05167	3.00427	533.453	1.60264	12.1446
210096F	Picea asperata	45.39	23.2	546.24	534.027	291.707	208.34	561.051	116.89	96.4958	554.704	53.5267	135.716	533.453	72.3983	534.522
210096F	Picea asperata	21.43	14.9	88.2509	534.47	47.1675	34.4602	561.051	19.3339	14.4938	554.704	8.03977	21.592	533.453	11.5183	86.0596
210096F	Picea asperata	36.68	23.2	366.268	534.122	195.632	140.431	561.051	78.7887	63.6822	554.704	35.3248	90.7026	533.453	48.3855	358.131
210096F	Picea asperata	37.69	22.8	379.178	534.113	202.524	145.315	561.051	81.5291	66.018	554.704	36.6205	93.9267	533.453	50.1055	370.779
210096F	Picea asperata	33.69	23.4	314.792	534.158	168.149	120.933	561.051	67.8494	54.4028	554.704	30.1775	77.8572	533.453	41.5332	307.709
210097F	Betula platyphylla	9.4	7.1	12.5373	493.295	6.18458	3.05318	476.934	1.45616	1.02132	519.963	0.531051	5.36133	456.565	2.4478	10.6196
210097F	Betula platyphylla	5.86	4.8	3.45775	493.295	1.70569	0.71098	476.934	0.339091	0.45169	519.963	0.234862	1.91765	456.565	0.875532	3.15517
210097F	Betula platyphylla	8.22	7.3	9.94366	493.295	4.90516	2.34895	476.934	1.12029	0.881879	519.963	0.458544	4.45586	456.565	2.03439	8.51838
210097F	Lonicera ferdinandii	2.07	2.3	0.190684	427.8	0.0815747	0.0167785	488.73	0.00820015	0.015721	471.779	0.00741685	0.29158	429.301	0.125176	0.222367
210097F	Lonicera ferdinandii	2.78	3.1	0.449041	427.8	0.1921	0.048326	488.73	0.0236184	0.0337335	471.779	0.0159147	0.565253	429.301	0.242664	0.474297
210097F	Lonicera ferdinandii	2.71	2.4	0.334008	427.8	0.142889	0.0335299	488.73	0.0163871	0.0259113	471.779	0.0122244	0.449683	429.301	0.193049	0.36455
210097F	Lonicera ferdinandii	2.92	3.3	0.524342	427.8	0.224314	0.0585248	488.73	0.0286028	0.0387328	471.779	0.0182733	0.637205	429.301	0.273553	0.544742
210097F	Lonicera ferdinandii	2.12	2.4	0.20803	427.8	0.088995	0.0186833	488.73	0.00913108	0.0169897	471.779	0.00801538	0.311875	429.301	0.133888	0.24003
210097F	Lonicera ferdinandii	2.4	2.6	0.285454	427.8	0.122117	0.0276167	488.73	0.0134971	0.0225255	471.779	0.0106271	0.398273	429.301	0.170979	0.31722
210097F	Lonicera ferdinandii	2.08	2.3	0.192464	427.8	0.0823363	0.0169722	488.73	0.00829481	0.0158518	471.779	0.00747855	0.293682	429.301	0.126078	0.224188
210097F	Lonicera ferdinandii	2.01	2.2	0.17261	427.8	0.0738427	0.0148367	488.73	0.00725112	0.0143856	471.779	0.00678684	0.269981	429.301	0.115903	0.203784
210097F	Salix caprea	4	3.9	1.13015	488.44	0.552011	0.151105	503.292	0.0760498	0.076804	496.286	0.0381168	1.15358	453.081	0.522665	1.18884
210097F	Salix caprea	2.3	4.7	0.465385	488.44	0.227312	0.0505077	503.292	0.0254201	0.0348258	496.286	0.0172836	0.581089	453.081	0.26328	0.533296
210097F	Salix caprea	2.02	3.9	0.302666	488.44	0.147834	0.0296878	503.292	0.0149416	0.0237324	496.286	0.0117781	0.416709	453.081	0.188803	0.363357
210097F	Salix caprea	2.21	3.9	0.359956	488.44	0.175817	0.036776	503.292	0.0185091	0.0276983	496.286	0.0137463	0.476452	453.081	0.215872	0.423944
210097F	Salix caprea	2.43	2.4	0.270659	488.44	0.132201	0.0258597	503.292	0.013015	0.0214818	496.286	0.0106611	0.382223	453.081	0.173178	0.329055
210097F	Salix caprea	4.17	2.5	0.797597	488.44	0.389578	0.0982516	503.292	0.0494493	0.0562945	496.286	0.0279382	0.881194	453.081	0.399253	0.866218
210097F	Salix caprea	3.02	2.4	0.41159	488.44	0.201037	0.0433977	503.292	0.0218417	0.0312138	496.286	0.015491	0.528459	453.081	0.239435	0.477805
210097F	Salix caprea	3	1.8	0.307917	488.44	0.150399	0.0303252	503.292	0.0152625	0.0240991	496.286	0.01196	0.422286	453.081	0.19133	0.368951
210097F	Salix caprea	3.11	2.3	0.418058	488.44	0.204196	0.0442416	503.292	0.0222665	0.0316507	496.286	0.0157078	0.534867	453.081	0.242338	0.484509
210097F	Salix caprea	2.24	2	0.19404	488.44	0.0947768	0.0171439	503.292	0.0086284	0.0159674	496.286	0.0079244	0.295538	453.081	0.133903	0.245232
210097F	Salix caprea	2.47	2.2	0.256838	488.44	0.12545	0.0242387	503.292	0.0121992	0.0205013	496.286	0.0101745	0.36705	453.081	0.166303	0.314127
210097F	Salix caprea	2.6	3.8	0.480265	488.44	0.234581	0.0525098	503.292	0.0264278	0.0358167	496.286	0.0177753	0.595397	453.081	0.269763	0.548547
210097F	Salix caprea	4.53	4.8	1.75506	488.44	0.857241	0.260242	503.292	0.130978	0.113706	496.286	0.0564306	1.62101	453.081	0.734449	1.7791
210097F	Salix caprea	2.88	3.6	0.555263	488.44	0.271213	0.0628166	503.292	0.0316151	0.0407625	496.286	0.0202298	0.666056	453.081	0.301778	0.624835
210097F	Salix caprea	2.38	3.9	0.415255	488.44	0.202827	0.0438755	503.292	0.0220822	0.0314614	496.286	0.0156139	0.532093	453.081	0.241081	0.481605
210097F	Salix caprea	3.32	2	0.414415	488.44	0.202417	0.0437659	503.292	0.022027	0.0314047	496.286	0.0155857	0.531261	453.081	0.240704	0.480734
210097F	Sorbus koehneana	3	3.6	0.422662	488.44	0.206445	0.0448443	503.292	0.0225698	0.0319612	496.286	0.0158619	0.539414	453.081	0.244398	0.489275
210097F	Picea asperata	2.26	2.2	0.217553	509.488	0.110841	0.0911218	482.349	0.0439525	0.027885	525.906	0.0146649	0.0502234	504.21	0.0253231	0.194781
210097F	Picea asperata	7.61	4.7	4.2996	509.26	2.18961	1.74181	482.349	0.840163	0.62432	525.906	0.328334	1.02322	504.21	0.515918	3.87403
210097F	Picea asperata	5.31	4.5	2.10377	509.312	1.07148	0.859338	482.349	0.414501	0.296571	525.906	0.155969	0.497168	504.21	0.250677	1.89262
210097F	Picea asperata	2.49	2.3	0.271893	509.47	0.138521	0.113611	482.349	0.0548002	0.0351804	525.906	0.0185016	0.0629178	504.21	0.0317238	0.243547
210097F	Picea asperata	9.02	6.8	8.35603	509.213	4.255	3.35867	482.349	1.62006	1.24696	525.906	0.655785	2.00123	504.21	1.00904	7.53988
210097F	Picea asperata	2.08	2	0.170368	509.508	0.0868041	0.0715436	482.349	0.034509	0.0216118	525.906	0.0113658	0.039227	504.21	0.0197786	0.152458
210097F	Picea asperata	2.5	2.6	0.307242	509.461	0.156527	0.128213	482.349	0.0618435	0.0399601	525.906	0.0210153	0.0711902	504.21	0.0358948	0.275281
210097F	Picea asperata	2.05	1.9	0.158031	509.514	0.0805191	0.0664153	482.349	0.0320354	0.0199828	525.906	0.0105091	0.0363567	504.21	0.0183314	0.141395
210097F	Picea asperata	2.7	1.9	0.264585	509.473	0.134799	0.11059	482.349	0.0533428	0.0341954	525.906	0.0179836	0.0612089	504.21	0.0308621	0.236987
210097F	Picea asperata	2.22	2	0.192453	509.498	0.0980544	0.0807135	482.349	0.0389321	0.0245399	525.906	0.0129057	0.0443703	504.21	0.0223719	0.172264
210097F	Picea asperata	8.3	5.1	5.46095	509.243	2.78095	2.20609	482.349	1.06411	0.800808	525.906	0.42115	1.3026	504.21	0.656781	4.92299
210097F	Picea asperata	2.09	2.4	0.203877	509.494	0.103874	0.0854526	482.349	0.041218	0.0260603	525.906	0.0137052	0.0470334	504.21	0.0237147	0.182512
210097F	Picea asperata	2.01	2.2	0.174701	509.506	0.0890114	0.0733437	482.349	0.0353773	0.0221851	525.906	0.0116673	0.0402356	504.21	0.0202872	0.156343
210097F	Picea asperata	2.2	2.3	0.215656	509.489	0.109874	0.0903354	482.349	0.0435732	0.0276315	525.906	0.0145316	0.0497806	504.21	0.0250999	0.193079
210097F	Picea asperata	2.52	2.4	0.289353	509.465	0.147415	0.120826	482.349	0.0582803	0.0375382	525.906	0.0197416	0.0670025	504.21	0.0337833	0.25922
210097F	Picea asperata	5.92	4.6	2.63263	509.296	1.34079	1.0726	482.349	0.517366	0.374593	525.906	0.197001	0.623527	504.21	0.314388	2.36954
210097F	Picea asperata	7.18	6.8	5.44956	509.243	2.77515	2.20154	482.349	1.06191	0.799068	525.906	0.420235	1.29985	504.21	0.655397	4.9127
210097F	Picea asperata	4.38	4.5	1.4669	509.339	0.747148	0.601657	482.349	0.290209	0.203713	525.906	0.107134	0.345417	504.21	0.174162	1.31865
210097F	Picea asperata	2.01	2.2	0.174701	509.506	0.0890114	0.0733437	482.349	0.0353773	0.0221851	525.906	0.0116673	0.0402356	504.21	0.0202872	0.156343
210097F	Picea asperata	2.01	2.6	0.204256	509.493	0.104067	0.0856097	482.349	0.0412938	0.0261108	525.906	0.0137318	0.0471217	504.21	0.0237592	0.182852
210097F	Picea asperata	3.17	2.2	0.409816	509.438	0.208776	0.170485	482.349	0.0822335	0.0539526	525.906	0.028374	0.0952464	504.21	0.0480242	0.367407
210097F	Picea asperata	6.49	4.4	2.99976	509.286	1.52774	1.22033	482.349	0.588628	0.429146	525.906	0.225691	0.711392	504.21	0.358691	2.70075
210097F	Picea asperata	3.31	2.5	0.500818	509.422	0.255128	0.207887	482.349	0.100274	0.0664919	525.906	0.0349685	0.116641	504.21	0.0588114	0.449182
210097F	Picea asperata	2.94	1.8	0.29499	509.464	0.150287	0.123154	482.349	0.0594033	0.0383007	525.906	0.0201426	0.0683218	504.21	0.0344485	0.264281
210097F	Picea asperata	2.38	2.3	0.249848	509.477	0.127292	0.104494	482.349	0.0504026	0.0322126	525.906	0.0169408	0.0577643	504.21	0.0291253	0.22376
210097F	Picea asperata	2.98	2.9	0.472747	509.426	0.24083	0.196359	482.349	0.0947137	0.062613	525.906	0.0329285	0.110037	504.21	0.0554817	0.423954
210097F	Picea asperata	3.52	2.7	0.60391	509.407	0.307636	0.250166	482.349	0.120667	0.0808122	525.906	0.0424996	0.140925	504.21	0.0710557	0.541859
210097F	Picea asperata	2.21	1.9	0.181892	509.503	0.0926745	0.07633	482.349	0.0368177	0.0231378	525.906	0.0121683	0.0419099	504.21	0.0211314	0.162792
210097F	Picea asperata	3.54	4.5	0.984577	509.37	0.501514	0.405647	482.349	0.195664	0.134476	525.906	0.0707218	0.230911	504.21	0.116427	0.884327
210097F	Picea asperata	3	2.3	0.385345	509.443	0.196311	0.160413	482.349	0.077375	0.0505997	525.906	0.0266106	0.0895013	504.21	0.0451274	0.345424
210097F	Picea asperata	4.26	4.4	1.36355	509.345	0.694515	0.559729	482.349	0.269985	0.188785	525.906	0.0992831	0.320844	504.21	0.161773	1.22556
210097F	Picea asperata	24.78	13.4	104.905	509.044	53.4013	40.8738	482.349	19.7155	17.3493	525.906	9.12407	25.7053	504.21	12.9608	95.2017
210097F	Picea asperata	8.25	6.5	6.77694	509.228	3.451	2.73075	482.349	1.31718	1.00265	525.906	0.527301	1.61983	504.21	0.816733	6.11221
210097F	Picea asperata	3.51	3.7	0.806766	509.385	0.410954	0.333128	482.349	0.160684	0.109276	525.906	0.0574689	0.188824	504.21	0.0952071	0.724314
210097F	Picea asperata	2.01	2.1	0.167261	509.51	0.0852211	0.0702523	482.349	0.0338862	0.021201	525.906	0.0111497	0.0385038	504.21	0.019414	0.149671
210097F	Picea asperata	2.48	2.2	0.258859	509.474	0.131882	0.108222	482.349	0.0522006	0.0334244	525.906	0.0175781	0.0598702	504.21	0.0301872	0.231848
210097F	Picea asperata	3.28	3.1	0.602169	509.407	0.306749	0.249452	482.349	0.120323	0.0805694	525.906	0.0423719	0.140514	504.21	0.0708487	0.540293
210097F	Picea asperata	2.65	2.8	0.36725	509.446	0.187094	0.15296	482.349	0.07378	0.0481258	525.906	0.0253096	0.0852551	504.21	0.0429865	0.32917
210097F	Picea asperata	2.3	2.4	0.243883	509.479	0.124253	0.102026	482.349	0.049212	0.0314114	525.906	0.0165195	0.0563707	504.21	0.0284227	0.218408
210097F	Picea asperata	2.41	2.3	0.255774	509.475	0.13031	0.106946	482.349	0.0515852	0.0330094	525.906	0.0173598	0.0591492	504.21	0.0298236	0.229079
210097F	Picea asperata	3.21	2.6	0.49055	509.423	0.249897	0.203671	482.349	0.0982406	0.065072	525.906	0.0342217	0.114225	504.21	0.0575932	0.439953
210097F	Picea asperata	2.89	2.6	0.403009	509.439	0.205309	0.167684	482.349	0.0808824	0.0530191	525.906	0.0278831	0.093648	504.21	0.0472182	0.361292
210097F	Picea asperata	3.75	2	0.513381	509.42	0.261527	0.213044	482.349	0.102762	0.068231	525.906	0.0358831	0.119598	504.21	0.0603023	0.460474
210097F	Picea asperata	2.9	3.1	0.478206	509.425	0.24361	0.198601	482.349	0.0957953	0.0633666	525.906	0.0333248	0.111321	504.21	0.056129	0.428859
210097F	Picea asperata	2.1	2.3	0.197676	509.496	0.100715	0.0828807	482.349	0.0399775	0.0252346	525.906	0.013271	0.0455877	504.21	0.0229858	0.176949
210097F	Picea asperata	2.01	2.2	0.174701	509.506	0.0890114	0.0733437	482.349	0.0353773	0.0221851	525.906	0.0116673	0.0402356	504.21	0.0202872	0.156343
210097F	Picea asperata	2.01	2.4	0.189518	509.499	0.0965594	0.0794957	482.349	0.0383447	0.0241499	525.906	0.0127006	0.0436865	504.21	0.0220271	0.169632
210097F	Picea asperata	15.38	4.3	14.7837	509.173	7.52747	5.90171	482.349	2.84669	2.25829	525.906	1.18765	3.55956	504.21	1.79476	13.3566
210097F	Picea asperata	3.68	3.8	0.903747	509.376	0.460347	0.372702	482.349	0.179772	0.122995	525.906	0.0646838	0.211769	504.21	0.106776	0.811579
210097F	Picea asperata	2.82	2.3	0.343206	509.452	0.174847	0.14305	482.349	0.0690001	0.0448467	525.906	0.0235851	0.0796165	504.21	0.0401434	0.307575
210097F	Picea asperata	5.3	2.1	1.02696	509.366	0.523099	0.42291	482.349	0.20399	0.140512	525.906	0.0738963	0.240954	504.21	0.121491	0.922477
210097F	Picea asperata	16.65	9.3	35.3452	509.114	17.9947	13.9603	482.349	6.73376	5.59414	525.906	2.94199	8.57814	504.21	4.32518	31.9957
210097F	Picea asperata	2.21	2.3	0.217494	509.488	0.11081	0.0910971	482.349	0.0439406	0.027877	525.906	0.0146607	0.0502095	504.21	0.0253161	0.194728
210097F	Picea asperata	3.43	2.4	0.515273	509.42	0.26249	0.213821	482.349	0.103136	0.068493	525.906	0.0360209	0.120043	504.21	0.0605269	0.462174
210097F	Picea asperata	23.22	16.8	114.794	509.038	58.4346	44.6757	482.349	21.5493	19.0536	525.906	10.0204	28.1503	504.21	14.1936	104.198
210097F	Picea asperata	22.16	17.2	107.51	509.042	54.7271	41.8757	482.349	20.1987	17.7976	525.906	9.35985	26.3491	504.21	13.2855	97.5711
210097F	Picea asperata	2.58	2.8	0.349302	509.45	0.177952	0.145563	482.349	0.0702124	0.0456773	525.906	0.0240219	0.0810459	504.21	0.0408641	0.313051
210097F	Picea asperata	2.01	1.8	0.144798	509.521	0.0737778	0.0609099	482.349	0.0293799	0.0182416	525.906	0.00959337	0.0332807	504.21	0.0167804	0.129532
210097F	Picea asperata	2.19	1.8	0.170003	509.508	0.0866181	0.0713919	482.349	0.0344359	0.0215635	525.906	0.0113404	0.039142	504.21	0.0197358	0.15213
210097F	Picea asperata	2.61	2	0.260529	509.474	0.132733	0.108912	482.349	0.0525338	0.0336492	525.906	0.0176963	0.0602607	504.21	0.030384	0.233347
210097F	Picea asperata	4.69	3	1.14063	509.358	0.580987	0.469165	482.349	0.226302	0.15675	525.906	0.0824358	0.267908	504.21	0.135082	1.02481
210097F	Picea asperata	2.82	1.9	0.287017	509.466	0.146226	0.119861	482.349	0.057815	0.0372225	525.906	0.0195755	0.066456	504.21	0.0335078	0.257124
210097F	Picea asperata	2.35	1.8	0.193981	509.498	0.0988331	0.0813478	482.349	0.0392381	0.0247431	525.906	0.0130125	0.0447265	504.21	0.0225515	0.173635
210097F	Picea asperata	28.42	19.6	193.768	509.006	98.629	74.9076	482.349	36.1317	32.8442	525.906	17.2729	47.7295	504.21	24.0657	176.099
210097F	Picea asperata	5.88	3.8	2.17356	509.31	1.10702	0.887515	482.349	0.428093	0.306826	525.906	0.161361	0.513828	504.21	0.259077	1.95555
210097F	Picea asperata	3.43	4.1	0.850619	509.381	0.433289	0.351029	482.349	0.169319	0.115471	525.906	0.0607271	0.199196	504.21	0.100437	0.763771
210097F	Picea asperata	2.01	3.2	0.248056	509.478	0.126379	0.103753	482.349	0.0500451	0.0319719	525.906	0.0168142	0.0573458	504.21	0.0289143	0.222153
210097F	Picea asperata	2.42	2.6	0.289098	509.465	0.147285	0.120721	482.349	0.0582296	0.0375038	525.906	0.0197235	0.0669429	504.21	0.0337533	0.258992
210097F	Picea asperata	2.76	2.4	0.34306	509.452	0.174773	0.14299	482.349	0.0689712	0.0448269	525.906	0.0235747	0.0795824	504.21	0.0401262	0.307445
210097F	Picea asperata	2.93	2.6	0.413513	509.437	0.210659	0.172006	482.349	0.0829672	0.0544599	525.906	0.0286408	0.0961147	504.21	0.048462	0.370729
210097F	Picea asperata	2.4	3.1	0.33557	509.454	0.170957	0.139901	482.349	0.0674813	0.0438073	525.906	0.0230385	0.0778266	504.21	0.0392409	0.300718
210097F	Picea asperata	3.08	3.1	0.535266	509.417	0.272674	0.222025	482.349	0.107094	0.0712646	525.906	0.0374784	0.12475	504.21	0.0629003	0.480146
210097F	Picea asperata	6	4.4	2.58958	509.297	1.31886	1.05526	482.349	0.509003	0.368216	525.906	0.193647	0.613232	504.21	0.309197	2.33071
210097F	Picea asperata	4.29	3.6	1.14494	509.358	0.583183	0.470918	482.349	0.227147	0.157367	525.906	0.0827604	0.268931	504.21	0.135598	1.02869
210097F	Picea asperata	16.86	12.4	47.3853	509.095	24.1236	18.6479	482.349	8.9948	7.58934	525.906	3.99128	11.5304	504.21	5.81372	42.9234
210097F	Picea asperata	17.65	12.5	52.0232	509.089	26.4844	20.4493	482.349	9.8637	8.3637	525.906	4.39851	12.6694	504.21	6.38804	47.1347
210097F	Picea asperata	2.16	1.7	0.157045	509.515	0.0800169	0.0660054	482.349	0.0318377	0.0198529	525.906	0.0104408	0.0361275	504.21	0.0182158	0.140511
210097F	Picea asperata	35.33	17.1	256.442	508.988	130.526	98.7786	482.349	47.6458	43.9574	525.906	23.1174	63.3168	504.21	31.925	233.214
210097F	Picea asperata	43.68	18.9	419.363	508.959	213.438	160.504	482.349	77.4189	73.3078	525.906	38.553	103.967	504.21	52.4213	381.831
210097F	Picea asperata	2.41	2.2	0.245353	509.479	0.125002	0.102634	482.349	0.0495056	0.0316089	525.906	0.0166233	0.0567142	504.21	0.0285959	0.219727
210097F	Picea asperata	9.23	6.7	8.60399	509.211	4.38125	3.45714	482.349	1.66755	1.28551	525.906	0.676056	2.06119	504.21	1.03927	7.76412
210097F	Picea asperata	3.19	3.6	0.657482	509.401	0.334922	0.272102	482.349	0.131248	0.0882953	525.906	0.046435	0.153561	504.21	0.077427	0.590032
210097F	Picea asperata	3.46	2.9	0.625235	509.405	0.318497	0.2589	482.349	0.12488	0.0837877	525.906	0.0440644	0.145953	504.21	0.0735911	0.561033
210097F	Picea asperata	8.81	5.8	6.88833	509.226	3.50772	2.7751	482.349	1.33857	1.01982	525.906	0.536328	1.64671	504.21	0.830287	6.21291
210097F	Picea asperata	3.41	3.4	0.706108	509.395	0.359688	0.291996	482.349	0.140844	0.0951095	525.906	0.0500186	0.165039	504.21	0.0832144	0.633765
210097F	Picea asperata	22.62	12.8	84.6979	509.058	43.1161	33.09	482.349	15.961	13.8873	525.906	7.30339	20.7153	504.21	10.4449	76.8253
210097F	Picea asperata	3.7	3.8	0.912965	509.375	0.465042	0.376461	482.349	0.181586	0.124302	525.906	0.0653712	0.213951	504.21	0.107876	0.819875
210097F	Picea asperata	4.89	4.8	1.91524	509.319	0.975471	0.783171	482.349	0.377762	0.268944	525.906	0.141439	0.452194	504.21	0.228	1.72267
210097F	Picea asperata	5	4.7	1.95774	509.318	0.997113	0.800348	482.349	0.386048	0.275163	525.906	0.14471	0.462329	504.21	0.233111	1.76098
210097F	Picea asperata	2.17	2.6	0.235734	509.482	0.120102	0.0986524	482.349	0.0475849	0.0303182	525.906	0.0159445	0.0544673	504.21	0.027463	0.211095
210097F	Picea asperata	2.19	2.5	0.231175	509.483	0.11778	0.0967646	482.349	0.0466743	0.0297073	525.906	0.0156232	0.0534028	504.21	0.0269262	0.207003
210097F	Picea asperata	2.4	2.5	0.274386	509.47	0.139791	0.114641	482.349	0.0552972	0.0355167	525.906	0.0186784	0.0635008	504.21	0.0320177	0.245784
210097F	Picea asperata	3.52	2.5	0.561937	509.413	0.286258	0.232963	482.349	0.11237	0.0749685	525.906	0.0394263	0.131032	504.21	0.0660678	0.504122
210097F	Picea asperata	9.12	4.6	5.9149	509.237	3.01209	2.38723	482.349	1.15148	0.870232	525.906	0.45766	1.41195	504.21	0.711921	5.33315
210097F	Picea asperata	2.91	2	0.319366	509.457	0.162704	0.133217	482.349	0.0642572	0.041605	525.906	0.0218803	0.0740299	504.21	0.0373266	0.286168
210097F	Picea asperata	2.01	2	0.159798	509.513	0.0814191	0.06715	482.349	0.0323897	0.0202158	525.906	0.0106316	0.0367676	504.21	0.0185386	0.142979
210097F	Picea asperata	2.52	2.4	0.289353	509.465	0.147415	0.120826	482.349	0.0582803	0.0375382	525.906	0.0197416	0.0670025	504.21	0.0337833	0.25922
210097F	Picea asperata	22.5	14.6	94.8671	509.05	48.2921	37.0098	482.349	17.8517	15.6258	525.906	8.2177	23.2254	504.21	11.7105	86.0719
210097F	Picea asperata	5.62	4.6	2.38829	509.303	1.21637	0.974141	482.349	0.469876	0.338458	525.906	0.177997	0.565116	504.21	0.284937	2.14918
210097F	Picea asperata	3.82	3.8	0.969187	509.371	0.493675	0.399377	482.349	0.192639	0.132287	525.906	0.0695705	0.227265	504.21	0.114589	0.870474
210097F	Picea asperata	3.25	3.2	0.609753	509.406	0.310612	0.252559	482.349	0.121822	0.081627	525.906	0.0429281	0.142302	504.21	0.0717503	0.547112
210097F	Picea asperata	5.88	6.3	3.48971	509.275	1.77722	1.41716	482.349	0.683568	0.502373	525.906	0.264201	0.828806	504.21	0.417892	3.14288
210097F	Picea asperata	3.3	3.9	0.75507	509.39	0.384625	0.312011	482.349	0.150498	0.101991	525.906	0.0536374	0.176605	504.21	0.089046	0.677807
210097F	Picea asperata	13	7.2	17.4873	509.162	8.90384	6.96679	482.349	3.36043	2.68965	525.906	1.4145	4.21704	504.21	2.12627	15.805
210097F	Picea asperata	5.79	4.2	2.31915	509.305	1.18116	0.946259	482.349	0.456428	0.32826	525.906	0.172634	0.548597	504.21	0.276608	2.08683
210097F	Picea asperata	4.97	4.3	1.7811	509.325	0.90716	0.728922	482.349	0.351595	0.249354	525.906	0.131137	0.420219	504.21	0.211878	1.60177
210097F	Picea asperata	12.77	7.9	18.4481	509.158	9.39301	7.34481	482.349	3.54276	2.84363	525.906	1.49548	4.45094	504.21	2.24421	16.6755
210097F	Picea asperata	27	17.2	155.718	509.019	79.2633	60.3671	482.349	29.1181	26.1644	525.906	13.76	38.2857	504.21	19.304	141.445
210097F	Picea asperata	3.41	2.5	0.529513	509.417	0.269743	0.219664	482.349	0.105955	0.0704666	525.906	0.0370588	0.123396	504.21	0.0622172	0.474974
210097F	Picea asperata	29.88	16.9	185.235	509.008	94.2863	71.6505	482.349	34.5606	31.3413	525.906	16.4826	45.6103	504.21	22.9972	168.327
210097F	Picea asperata	4.02	2.6	0.747513	509.391	0.380776	0.308923	482.349	0.149009	0.100927	525.906	0.0530782	0.174819	504.21	0.0881456	0.671009
210097F	Picea asperata	25.81	16.3	136.063	509.028	69.2598	52.8386	482.349	25.4867	22.7385	525.906	11.9583	33.4147	504.21	16.848	123.553
210097F	Picea asperata	5.2	4.4	1.98076	509.317	1.00884	0.809651	482.349	0.390535	0.278533	525.906	0.146482	0.467819	504.21	0.235879	1.78173
210097F	Picea asperata	4.43	4.2	1.40468	509.343	0.715461	0.57642	482.349	0.278036	0.194721	525.906	0.102405	0.330621	504.21	0.166702	1.2626
210097F	Picea asperata	2.1	2	0.173447	509.507	0.0883722	0.0728225	482.349	0.0351259	0.022019	525.906	0.0115799	0.0399435	504.21	0.0201399	0.155218
210097F	Picea asperata	3.63	2.4	0.572942	509.411	0.291863	0.237475	482.349	0.114546	0.076499	525.906	0.0402312	0.133625	504.21	0.0673752	0.514016
210097F	Picea asperata	7.88	5.5	5.31785	509.245	2.70809	2.14896	482.349	1.03655	0.778971	525.906	0.409665	1.26814	504.21	0.639408	4.79371
210097F	Picea asperata	24.31	16.4	122.311	509.034	62.2607	47.5629	482.349	22.9419	20.3531	525.906	10.7038	30.0101	504.21	15.1314	111.038
210097F	Picea asperata	2.32	2.4	0.247867	509.478	0.126283	0.103674	482.349	0.0500072	0.0319464	525.906	0.0168008	0.0573015	504.21	0.028892	0.221983
210097F	Picea asperata	2.2	2.2	0.20687	509.492	0.105399	0.0866936	482.349	0.0418166	0.0264592	525.906	0.013915	0.0477313	504.21	0.0240666	0.185197
210097F	Picea asperata	8.08	6.6	6.61154	509.229	3.36679	2.66488	482.349	1.28541	0.977191	525.906	0.51391	1.57993	504.21	0.796614	5.96272
210097F	Picea asperata	2.01	2.3	0.18212	509.503	0.0927907	0.0764247	482.349	0.0368634	0.023168	525.906	0.0121842	0.041963	504.21	0.0211582	0.162996
210097F	Picea asperata	11.35	8.8	16.3648	509.166	8.33242	6.52487	482.349	3.14727	2.51021	525.906	1.32014	3.94396	504.21	1.98858	14.7884
210097F	Picea asperata	16.1	9.2	32.8536	509.119	16.7264	12.988	482.349	6.26474	5.1844	525.906	2.72651	7.96821	504.21	4.01765	29.7353
210097F	Picea asperata	3.23	2.7	0.51413	509.42	0.261908	0.213352	482.349	0.10291	0.0683347	525.906	0.0359376	0.119774	504.21	0.0603912	0.461147
210097F	Picea asperata	46.27	19.9	490.369	508.949	249.573	187.296	482.349	90.3422	86.2554	525.906	45.3622	121.728	504.21	61.3762	446.654
210097F	Picea asperata	39.39	20.7	376.205	508.965	191.475	144.19	482.349	69.5502	65.4798	525.906	34.4362	93.1842	504.21	46.9844	342.446
210097F	Picea asperata	3.72	4.1	0.990219	509.369	0.504387	0.407946	482.349	0.196772	0.135279	525.906	0.0711441	0.232247	504.21	0.117101	0.889405
210097F	Picea asperata	3.83	2.4	0.633453	509.404	0.322683	0.262265	482.349	0.126504	0.0849355	525.906	0.0446681	0.147892	504.21	0.0745684	0.568423
210097F	Picea asperata	24.31	17.8	132.076	509.029	67.2308	51.3099	482.349	24.7493	22.0459	525.906	11.5941	32.4274	504.21	16.3502	119.924
210097F	Picea asperata	9.77	7.3	10.3721	509.198	5.28145	4.15828	482.349	2.00574	1.5616	525.906	0.821252	2.48913	504.21	1.25504	9.36349
210097F	Picea asperata	2.21	2	0.190834	509.499	0.0972296	0.0800417	482.349	0.0386081	0.0243247	525.906	0.0127925	0.043993	504.21	0.0221817	0.170812
210097F	Picea asperata	19.81	12.8	66.0477	509.074	33.6231	25.8846	482.349	12.4854	10.7213	525.906	5.63838	16.1188	504.21	8.12724	59.8742
210097F	Picea asperata	27.9	15.9	153.83	509.02	78.3023	59.6444	482.349	28.7695	25.8345	525.906	13.5865	37.8175	504.21	19.068	139.726
210097F	Picea asperata	4.46	3.9	1.32718	509.347	0.675997	0.544969	482.349	0.262866	0.183544	525.906	0.0965267	0.312203	504.21	0.157416	1.19281
210097F	Picea asperata	3.5	3.3	0.720967	509.393	0.367256	0.298072	482.349	0.143775	0.0971958	525.906	0.0511158	0.168549	504.21	0.0849838	0.64713
210097F	Picea asperata	2.01	2.6	0.204256	509.493	0.104067	0.0856097	482.349	0.0412938	0.0261108	525.906	0.0137318	0.0471217	504.21	0.0237592	0.182852
210097F	Picea asperata	3.48	2.8	0.611595	509.406	0.311551	0.253314	482.349	0.122186	0.0818841	525.906	0.0430633	0.142737	504.21	0.0719693	0.548769
210097F	Picea asperata	2.69	2.2	0.301389	509.462	0.153546	0.125797	482.349	0.060678	0.0391671	525.906	0.0205982	0.0698198	504.21	0.0352038	0.270026
210097F	Picea asperata	3.37	3.5	0.709678	509.395	0.361506	0.293456	482.349	0.141548	0.0956106	525.906	0.0502822	0.165882	504.21	0.0836395	0.636976
210097F	Picea asperata	2.8	3.5	0.501669	509.422	0.255561	0.208237	482.349	0.100443	0.0666097	525.906	0.0350304	0.116841	504.21	0.0589124	0.449947
210097F	Picea asperata	18.03	7.9	35.2163	509.115	17.9291	13.9101	482.349	6.70951	5.57292	525.906	2.93083	8.54658	504.21	4.30927	31.8787
210097F	Picea asperata	61.13	22.7	935.598	508.912	476.137	354.315	482.349	170.904	168.842	525.906	88.7952	233.47	504.21	117.718	853.554
210097F	Picea asperata	9	5.2	6.47216	509.231	3.29582	2.60936	482.349	1.25862	0.955752	525.906	0.502635	1.5463	504.21	0.779661	5.83674
210097F	Picea asperata	5.21	4.2	1.90317	509.32	0.96932	0.778288	482.349	0.375407	0.267178	525.906	0.14051	0.449314	504.21	0.226548	1.71179
210097F	Picea asperata	6.11	4.7	2.84992	509.29	1.45144	1.16007	482.349	0.559557	0.406847	525.906	0.213963	0.675519	504.21	0.340603	2.56556
210097F	Picea asperata	3.3	3.7	0.718763	509.394	0.366134	0.297171	482.349	0.14334	0.0968862	525.906	0.050953	0.168028	504.21	0.0847213	0.645148
210097F	Picea asperata	2.29	2	0.203964	509.494	0.103918	0.0854886	482.349	0.0412354	0.0260718	525.906	0.0137113	0.0470536	504.21	0.0237249	0.18259
210097F	Picea asperata	6.15	3.7	2.30592	509.306	1.17442	0.94092	482.349	0.453852	0.326309	525.906	0.171608	0.545435	504.21	0.275013	2.07489
210097F	Picea asperata	2.37	2.1	0.227659	509.485	0.115989	0.0953087	482.349	0.0459721	0.0292366	525.906	0.0153757	0.0525821	504.21	0.0265124	0.203849
210098F	Betula platyphylla	8.5	6.6	9.62487	493.295	4.7479	2.26393	476.934	1.07974	0.863864	519.963	0.449177	4.34146	456.565	1.98216	8.25898
210098F	Betula platyphylla	3.22	3.8	0.870586	493.295	0.429456	0.149345	476.934	0.0712278	0.188561	519.963	0.0980446	0.637793	456.565	0.291194	0.889922
210098F	Betula platyphylla	8.76	7.2	11.0926	493.295	5.47191	2.65825	476.934	1.26781	0.945118	519.963	0.491426	4.86221	456.565	2.21991	9.45106
210098F	Betula platyphylla	15.42	9.6	43.5285	493.295	21.4724	12.4833	476.934	5.95372	2.24674	519.963	1.16822	14.4789	456.565	6.61058	35.2049
210098F	Betula platyphylla	3.95	4.2	1.42148	493.295	0.701207	0.26007	476.934	0.124036	0.257228	519.963	0.133749	0.943264	456.565	0.430661	1.38965
210098F	Betula utilis	3.22	3.2	0.737713	427.8	0.315593	0.123828	486.092	0.0601917	0.169783	485.031	0.0823502	0.55882	470.931	0.263166	0.721301
210098F	Betula utilis	2.5	3.5	0.493788	427.8	0.211243	0.0786263	486.092	0.0382196	0.131664	485.031	0.0638609	0.405614	470.931	0.191016	0.504339
210098F	Betula utilis	2.52	2.4	0.348579	427.8	0.149122	0.0530226	486.092	0.0257739	0.105602	485.031	0.0512202	0.307184	470.931	0.144662	0.370779
210098F	Betula utilis	2.94	4.1	0.786077	427.8	0.336284	0.133051	486.092	0.0646752	0.176751	485.031	0.0857299	0.587873	470.931	0.276848	0.763537
210098F	Betula utilis	2.12	2.5	0.259841	427.8	0.11116	0.0380281	486.092	0.0184852	0.0876707	485.031	0.042523	0.242972	470.931	0.114423	0.286591
210098F	Betula utilis	2.1	2.4	0.245295	427.8	0.104937	0.0356286	486.092	0.0173188	0.0845293	485.031	0.0409993	0.232052	470.931	0.109281	0.272536
210098F	Betula utilis	2.6	3.48	0.52963	427.8	0.226576	0.0851133	486.092	0.0413729	0.137639	485.031	0.066759	0.428946	470.931	0.202004	0.536711
210098F	Betula utilis	5.39	4	2.4689	427.8	1.0562	0.485681	486.092	0.236086	0.364907	485.031	0.176991	1.46557	470.931	0.690181	2.15945
210098F	Betula utilis	2.06	3	0.293077	427.8	0.125378	0.0435759	486.092	0.0211819	0.0946161	485.031	0.0458917	0.267473	470.931	0.125961	0.318413
210098F	Betula utilis	2.53	3.3	0.477418	427.8	0.20424	0.0756838	486.092	0.0367893	0.128882	485.031	0.0625116	0.394845	470.931	0.185945	0.489485
210098F	Betula utilis	3.52	3.9	1.05986	427.8	0.453408	0.186574	486.092	0.0906922	0.213583	485.031	0.103594	0.746231	470.931	0.351423	0.999118
210098F	Betula utilis	3.08	2.7	0.574871	427.8	0.24593	0.0933839	486.092	0.0453932	0.144973	485.031	0.0703166	0.457948	470.931	0.215662	0.577302
210098F	Betula utilis	2.98	3.1	0.616258	427.8	0.263635	0.101025	486.092	0.0491076	0.1515	485.031	0.073482	0.484077	470.931	0.227967	0.614192
210098F	Lonicera ferdinandii	2.01	2.4	0.187716	427.8	0.0803051	0.0164565	488.73	0.00804281	0.0155027	471.779	0.00731386	0.288066	429.301	0.123667	0.219329
210098F	Lonicera ferdinandii	2.01	2.2	0.17261	427.8	0.0738427	0.0148367	488.73	0.00725112	0.0143856	471.779	0.00678684	0.269981	429.301	0.115903	0.203784
210098F	Lonicera ferdinandii	2.01	2.3	0.180169	427.8	0.0770764	0.0156432	488.73	0.00764532	0.0149459	471.779	0.00705116	0.279074	429.301	0.119807	0.211579
210098F	Lonicera ferdinandii	2.01	2.4	0.187716	427.8	0.0803051	0.0164565	488.73	0.00804281	0.0155027	471.779	0.00731386	0.288066	429.301	0.123667	0.219329
210098F	Lonicera ferdinandii	2.05	2.3	0.187147	427.8	0.0800616	0.0163949	488.73	0.0080127	0.0154608	471.779	0.00729409	0.287391	429.301	0.123377	0.218746
210098F	Lonicera ferdinandii	2.01	2.3	0.180169	427.8	0.0770764	0.0156432	488.73	0.00764532	0.0149459	471.779	0.00705116	0.279074	429.301	0.119807	0.211579
210098F	Lonicera ferdinandii	2.01	2.3	0.180169	427.8	0.0770764	0.0156432	488.73	0.00764532	0.0149459	471.779	0.00705116	0.279074	429.301	0.119807	0.211579
210098F	Betula utilis	4.03	3.8	1.34164	427.8	0.573953	0.243606	524.576	0.12779	0.24798	531.604	0.131827	0.900732	474.643	0.427526	1.2611
210098F	Betula utilis	3.6	4.3	1.21597	427.8	0.520193	0.217955	524.576	0.114334	0.233005	531.604	0.123866	0.832731	474.643	0.39525	1.15364
210098F	Salix caprea	2.62	3.1	0.400537	488.44	0.195638	0.0419629	503.292	0.0211196	0.0304655	496.286	0.0151196	0.517458	453.081	0.23445	0.466328
210098F	Salix caprea	4.83	4.2	1.74614	488.44	0.852886	0.25861	503.292	0.130156	0.113191	496.286	0.056175	1.61464	453.081	0.731564	1.77078
210098F	Salix caprea	3.32	3.7	0.749967	488.44	0.366314	0.0910565	503.292	0.045828	0.0532879	496.286	0.026446	0.840241	453.081	0.380698	0.819285
210098F	Salix caprea	3.82	3.8	1.00855	488.44	0.492616	0.131285	503.292	0.0660748	0.0693927	496.286	0.0344386	1.05642	453.081	0.478645	1.07178
210098F	Salix caprea	2.13	2.9	0.251948	488.44	0.123061	0.0236699	503.292	0.0119129	0.0201529	496.286	0.0100016	0.361636	453.081	0.163851	0.308826
210098F	Salix caprea	3.02	4.1	0.68978	488.44	0.336916	0.0821178	503.292	0.0413293	0.0494587	496.286	0.0245456	0.787635	453.081	0.356862	0.759654
210098F	Salix caprea	2.81	3.6	0.529531	488.44	0.258644	0.059241	503.292	0.0298155	0.0390743	496.286	0.019392	0.642073	453.081	0.290911	0.598763
210098F	Salix caprea	2.1	2.2	0.187824	488.44	0.0917407	0.0164682	503.292	0.00828831	0.0155106	496.286	0.00769772	0.288194	453.081	0.130575	0.238302
210098F	Salix caprea	2.52	3.4	0.406193	488.44	0.198401	0.042696	503.292	0.0214885	0.0308487	496.286	0.0153098	0.523096	453.081	0.237005	0.472204
210098F	Salix caprea	2.2	3.6	0.330319	488.44	0.161341	0.0330732	503.292	0.0166455	0.025656	496.286	0.0127327	0.44584	453.081	0.202002	0.392721
210098F	Salix caprea	2.52	4	0.475101	488.44	0.232059	0.0518134	503.292	0.0260773	0.0354732	496.286	0.0176049	0.590443	453.081	0.267519	0.54326
210098F	Salix caprea	2.74	3.8	0.53138	488.44	0.259547	0.0594965	503.292	0.0299441	0.0391958	496.286	0.0194523	0.643805	453.081	0.291696	0.600639
210098F	Salix caprea	2.57	3.5	0.433835	488.44	0.211902	0.0463129	503.292	0.0233089	0.0327133	496.286	0.0162352	0.550402	453.081	0.249377	0.500823
210098F	Salix caprea	4.13	3.8	1.17232	488.44	0.572606	0.158098	503.292	0.0795696	0.0793533	496.286	0.0393819	1.1867	453.081	0.537674	1.22923
210098F	Salix caprea	2.88	2.3	0.360487	488.44	0.176076	0.036843	503.292	0.0185428	0.0277347	496.286	0.0137643	0.476995	453.081	0.216118	0.424501
210098F	Salix caprea	5.07	4.2	1.91732	488.44	0.936494	0.290274	503.292	0.146093	0.123031	496.286	0.0610585	1.73566	453.081	0.786396	1.93004
210098F	Salix caprea	3.93	4.1	1.14628	488.44	0.559891	0.153773	503.292	0.077393	0.0777806	496.286	0.0386014	1.16629	453.081	0.528422	1.20431
210098F	Salix caprea	4.14	4.2	1.29712	488.44	0.633565	0.17914	503.292	0.0901596	0.0868418	496.286	0.0430984	1.28321	453.081	0.5814	1.34822
210098F	Salix caprea	6.64	4	3.07747	488.44	1.50316	0.520746	503.292	0.262087	0.187586	496.286	0.0930963	2.50202	453.081	1.13362	2.99196
210098F	Salix caprea	3.02	3.9	0.657308	488.44	0.321056	0.0773699	503.292	0.0389397	0.0473778	496.286	0.0235129	0.758821	453.081	0.343808	0.727316
210098F	Salix caprea	4.38	3.5	1.21291	488.44	0.592433	0.164887	503.292	0.0829863	0.0817981	496.286	0.0405953	1.21834	453.081	0.552007	1.26802
210098F	Salix caprea	6.38	3.9	2.78061	488.44	1.35816	0.459424	503.292	0.231224	0.171368	496.286	0.0850475	2.31335	453.081	1.04814	2.72257
210098F	Salix caprea	3.89	3.7	1.01798	488.44	0.497221	0.132802	503.292	0.0668384	0.0699706	496.286	0.0347254	1.06405	453.081	0.4821	1.08088
210098F	Salix caprea	20.09	3.1	20.3543	488.44	9.94187	5.37023	503.292	2.7028	1.01058	496.286	0.501537	10.7746	453.081	4.88176	18.028
210098F	Salix caprea	2.88	2.8	0.435774	488.44	0.21285	0.0465687	503.292	0.0234377	0.0328436	496.286	0.0162998	0.552302	453.081	0.250238	0.502825
210098F	Salix caprea	4.84	3.8	1.59185	488.44	0.777524	0.230686	503.292	0.116103	0.104231	496.286	0.0517283	1.50323	453.081	0.681083	1.62644
210098F	Salix caprea	4.13	3.9	1.20205	488.44	0.587128	0.163065	503.292	0.0820695	0.0811448	496.286	0.0402711	1.2099	453.081	0.548183	1.25765
210098F	Salix caprea	2.88	3	0.465749	488.44	0.227491	0.0505565	503.292	0.0254447	0.0348501	496.286	0.0172956	0.58144	453.081	0.26344	0.533671
210098F	Salix caprea	2.88	3.1	0.48071	488.44	0.234798	0.0525698	503.292	0.026458	0.0358463	496.286	0.01779	0.595823	453.081	0.269956	0.549002
210098F	Salix caprea	3.13	2.6	0.47637	488.44	0.232678	0.0519843	503.292	0.0261633	0.0355576	496.286	0.0176468	0.591661	453.081	0.268071	0.544559
210098F	Salix caprea	3.81	3.3	0.875843	488.44	0.427797	0.11029	503.292	0.0555083	0.0611921	496.286	0.0303688	0.94729	453.081	0.429199	0.942873
210098F	Salix caprea	4.83	3.9	1.62573	488.44	0.79407	0.236765	503.292	0.119162	0.106206	496.286	0.0527084	1.52789	453.081	0.692258	1.6582
210098F	Salix caprea	3.88	3.4	0.933629	488.44	0.456022	0.119347	503.292	0.0600663	0.0647784	496.286	0.0321486	0.995242	453.081	0.450926	0.999162
210098F	Salix caprea	4.22	3.6	1.16	488.44	0.566591	0.15605	503.292	0.0785385	0.0786098	496.286	0.039013	1.17706	453.081	0.533303	1.21745
210098F	Salix caprea	3.31	3.8	0.765038	488.44	0.373675	0.0933218	503.292	0.0469682	0.0542414	496.286	0.0269193	0.853262	453.081	0.386597	0.834159
210098F	Salix caprea	4.18	3.5	1.10837	488.44	0.541374	0.147517	503.292	0.074244	0.0754834	496.286	0.0374613	1.13636	453.081	0.514864	1.16794
210098F	Salix caprea	2.81	2.2	0.329358	488.44	0.160872	0.0329543	503.292	0.0165857	0.0255895	496.286	0.0126997	0.444837	453.081	0.201547	0.391705
210098F	Salix caprea	2.21	2.2	0.207257	488.44	0.101233	0.0185976	503.292	0.00936004	0.0169334	496.286	0.00840383	0.310979	453.081	0.140899	0.259895
210098F	Salix caprea	4.05	3.9	1.15755	488.44	0.565394	0.155642	503.292	0.0783336	0.0784617	496.286	0.0389395	1.17514	453.081	0.532432	1.2151
210098F	Salix caprea	2.17	2.4	0.217595	488.44	0.106282	0.01975	503.292	0.00994	0.0176843	496.286	0.00877649	0.322901	453.081	0.1463	0.271299
210098F	Salix caprea	3.02	2.9	0.493979	488.44	0.241279	0.054368	503.292	0.027363	0.036727	496.286	0.0182271	0.608495	453.081	0.275698	0.562567
210098F	Salix caprea	2.21	2.9	0.270514	488.44	0.13213	0.0258426	503.292	0.0130064	0.0214716	496.286	0.010656	0.382065	453.081	0.173106	0.328899
210098F	Salix caprea	2.18	3.1	0.280976	488.44	0.13724	0.0270826	503.292	0.0136305	0.0222103	496.286	0.0110227	0.393436	453.081	0.178259	0.340152
210098F	Salix caprea	2.91	4	0.627042	488.44	0.306272	0.0729938	503.292	0.0367372	0.0454282	496.286	0.0225454	0.731673	453.081	0.331507	0.697062
210098F	Lonicera fragrantissima	2.02	2.6	0.204727	488.44	0.0999971	0.0183177	503.292	0.00921914	0.0167491	496.286	0.00831234	0.308042	453.081	0.139568	0.257097
210098F	Abies fabri	15.41	6.7	22.4833	441.844	9.9341	8.92977	510.657	4.56005	3.49366	566.762	1.98007	5.43432	518.891	2.81982	19.294
210098F	Abies fabri	5.28	4.3	1.99481	443.528	0.884753	0.815326	510.657	0.416352	0.280591	566.762	0.159028	0.471169	518.891	0.244485	1.70462
210098F	Abies fabri	3.03	2.2	0.376593	444.784	0.167502	0.156808	510.657	0.0800752	0.0494024	566.762	0.0279994	0.0874472	518.891	0.0453755	0.320952
210098F	Swida walteri	2.01	2.5	0.267902	488.44	0.130854	0.0438649	503.292	0.0220769	0.0592479	496.286	0.0294039	0.255786	453.081	0.115892	0.298227
210098F	Swida walteri	2.3	2.7	0.369436	488.44	0.180447	0.0638868	503.292	0.0321537	0.0765046	496.286	0.0379682	0.334676	453.081	0.151635	0.402204
210098F	Swida walteri	2.01	2.5	0.267902	488.44	0.130854	0.0438649	503.292	0.0220769	0.0592479	496.286	0.0294039	0.255786	453.081	0.115892	0.298227
210098F	Swida walteri	2.01	2.6	0.277812	488.44	0.135695	0.045772	503.292	0.0230367	0.0609872	496.286	0.0302671	0.263688	453.081	0.119472	0.308471
210098F	Hippophae rhamnoides	3.23	2.2	0.430853	488.44	0.210446	0.0459201	503.292	0.0231112	0.0325128	496.286	0.0161356	0.547476	453.081	0.248051	0.497744
210098F	Hippophae rhamnoides	3.88	4.4	1.19712	488.44	0.584724	0.162241	503.292	0.0816545	0.0808485	496.286	0.040124	1.20607	453.081	0.546447	1.25295
210098F	Hippophae rhamnoides	4.45	4	1.4224	488.44	0.694759	0.200747	503.292	0.101035	0.094281	496.286	0.0467903	1.37799	453.081	0.624342	1.46693
210098F	Hippophae rhamnoides	2.8	3	0.441122	488.44	0.215462	0.0472756	503.292	0.0237935	0.0332027	496.286	0.016478	0.557533	453.081	0.252608	0.508341
210098F	Hippophae rhamnoides	3.83	4.1	1.0907	488.44	0.532742	0.144617	503.292	0.0727847	0.0744096	496.286	0.0369285	1.12233	453.081	0.508508	1.15096
210098F	Hippophae rhamnoides	2.43	2.6	0.292375	488.44	0.142807	0.028446	503.292	0.0143167	0.0230117	496.286	0.0114204	0.405715	453.081	0.183822	0.352367
210098F	Hippophae rhamnoides	2.42	3.6	0.396968	488.44	0.193895	0.0415016	503.292	0.0208874	0.0302234	496.286	0.0149995	0.513891	453.081	0.232834	0.462616
210098F	Hippophae rhamnoides	3.54	3.8	0.870852	488.44	0.425359	0.109515	503.292	0.055118	0.0608812	496.286	0.0302145	0.943116	453.081	0.427308	0.938
210098F	Hippophae rhamnoides	5.82	5.1	3.01673	488.44	1.47349	0.508079	503.292	0.255712	0.184282	496.286	0.0914564	2.46376	453.081	1.11628	2.93694
210098F	Hippophae rhamnoides	5.03	4.4	1.97488	488.44	0.964609	0.301075	503.292	0.151529	0.126318	496.286	0.0626899	1.7758	453.081	0.804581	1.98341
210098F	Hippophae rhamnoides	8.64	2.3	2.99896	488.44	1.46481	0.504386	503.292	0.253853	0.183314	496.286	0.090976	2.45254	453.081	1.1112	2.92084
210098F	Hippophae rhamnoides	2.8	2.5	0.370009	488.44	0.180727	0.0380488	503.292	0.0191496	0.0283868	496.286	0.014088	0.486704	453.081	0.220517	0.434482
210098F	Hippophae rhamnoides	3.28	2.8	0.55999	488.44	0.273521	0.0634777	503.292	0.0319479	0.0410716	496.286	0.0203833	0.670435	453.081	0.303761	0.629614
210098F	Hippophae rhamnoides	2.4	2	0.221652	488.44	0.108264	0.0202058	503.292	0.0101694	0.017978	496.286	0.00892223	0.327544	453.081	0.148404	0.27576
210098F	Hippophae rhamnoides	2.2	2	0.187413	488.44	0.0915401	0.0164237	503.292	0.00826593	0.0154804	496.286	0.00768271	0.287707	453.081	0.130355	0.237843
210098F	Hippophae rhamnoides	4.71	2.4	0.969778	488.44	0.473679	0.12508	503.292	0.0629517	0.0670096	496.286	0.0332559	1.0249	453.081	0.464361	1.03425
210098F	Hippophae rhamnoides	2.2	3.47	0.318811	488.44	0.15572	0.0316558	503.292	0.0159321	0.0248577	496.286	0.0123365	0.433787	453.081	0.196541	0.380529
210098F	Sorbus koehneana	2.22	2.6	0.245609	488.44	0.119965	0.0229365	503.292	0.0115438	0.0197003	496.286	0.00977699	0.354583	453.081	0.160655	0.301941
210098F	Sorbus koehneana	2.81	3.2	0.472683	488.44	0.230877	0.0514878	503.292	0.0259134	0.0353122	496.286	0.017525	0.588119	453.081	0.266466	0.540782
210098F	Sorbus koehneana	2.65	3.6	0.472926	488.44	0.230996	0.0515205	503.292	0.0259299	0.0353284	496.286	0.017533	0.588353	453.081	0.266572	0.541031
210098F	Sorbus koehneana	2.65	3.9	0.510871	488.44	0.24953	0.0566733	503.292	0.0285232	0.0378445	496.286	0.0187817	0.624515	453.081	0.282956	0.579791
210098F	Sorbus koehneana	2.12	4.1	0.348635	488.44	0.170287	0.0353528	503.292	0.0177928	0.0269204	496.286	0.0133602	0.464829	453.081	0.210605	0.412046
210098F	Sorbus koehneana	3.43	2.3	0.504962	488.44	0.246643	0.0558648	503.292	0.0281163	0.037454	496.286	0.0185879	0.618925	453.081	0.280423	0.573771
210098F	Sorbus koehneana	4.05	3.9	1.15755	488.44	0.565394	0.155642	503.292	0.0783336	0.0784617	496.286	0.0389395	1.17514	453.081	0.532432	1.2151
210098F	Sorbus koehneana	4.73	2.3	0.938425	488.44	0.458364	0.120104	503.292	0.0604476	0.065075	496.286	0.0322958	0.999191	453.081	0.452715	1.00382
210098F	Sorbus koehneana	2.01	3.3	0.255184	488.44	0.124642	0.024046	503.292	0.0121022	0.0203835	496.286	0.0101161	0.365221	453.081	0.165475	0.312335
210098F	Sorbus koehneana	2.01	2.6	0.202778	488.44	0.0990447	0.0181024	503.292	0.00911081	0.0166068	496.286	0.00824173	0.305772	453.081	0.138539	0.254937
210098F	Sorbus koehneana	2.78	2.4	0.350845	488.44	0.171367	0.0356297	503.292	0.0179322	0.0270724	496.286	0.0134357	0.467104	453.081	0.211636	0.414371
210098F	Sorbus koehneana	3.23	3.1	0.599703	488.44	0.292919	0.0690834	503.292	0.0347692	0.0436583	496.286	0.021667	0.706894	453.081	0.32028	0.669635
210098F	Sorbus koehneana	11.52	3.7	8.26008	488.44	4.03455	1.76292	503.292	0.887262	0.452302	496.286	0.224471	5.36647	453.081	2.43145	7.57773
210098F	Sorbus koehneana	2.95	2.6	0.424953	488.44	0.207564	0.0451447	503.292	0.022721	0.0321156	496.286	0.0159385	0.541672	453.081	0.245422	0.491645
210098F	Sorbus koehneana	2.89	3.25	0.506492	488.44	0.247391	0.0560739	503.292	0.0282216	0.0375552	496.286	0.0186381	0.620374	453.081	0.28108	0.57533
210098F	Sorbus koehneana	3.3	2.3	0.468705	488.44	0.228934	0.0509531	503.292	0.0256443	0.0350472	496.286	0.0173934	0.58429	453.081	0.264731	0.536703
210098F	Sorbus koehneana	2.5	3.1	0.365913	488.44	0.178726	0.0375292	503.292	0.0188881	0.0281065	496.286	0.0139489	0.482535	453.081	0.218627	0.430191
210098F	Sorbus koehneana	3.79	2.1	0.560726	488.44	0.273881	0.0635809	503.292	0.0319998	0.0411198	496.286	0.0204072	0.671116	453.081	0.30407	0.630358
210098F	Sorbus koehneana	2.01	2.6	0.202778	488.44	0.0990447	0.0181024	503.292	0.00911081	0.0166068	496.286	0.00824173	0.305772	453.081	0.138539	0.254937
210098F	Sorbus koehneana	3.53	3.2	0.733861	488.44	0.358447	0.0886473	503.292	0.0446155	0.0522665	496.286	0.0259392	0.826261	453.081	0.374363	0.803365
210098F	Berberis arguta	2.32	2.1	0.217626	488.44	0.106297	0.0197534	503.292	0.00994176	0.0176866	496.286	0.00877761	0.322936	453.081	0.146316	0.271333
210098F	Berberis arguta	2.09	2.5	0.210515	488.44	0.102824	0.0189594	503.292	0.0095421	0.0171705	496.286	0.00852149	0.314751	453.081	0.142608	0.263495
210098F	Berberis arguta	2.72	2.3	0.322864	488.44	0.1577	0.0321537	503.292	0.0161827	0.0251392	496.286	0.0124762	0.438043	453.081	0.198469	0.384828
210098F	Berberis arguta	2.01	2.1	0.165039	488.44	0.0806116	0.0140371	503.292	0.00706474	0.0138218	496.286	0.00685956	0.260782	453.081	0.118155	0.212691
210098F	Berberis arguta	2.02	3.5	0.272677	488.44	0.133187	0.0260981	503.292	0.013135	0.0216246	496.286	0.010732	0.384424	453.081	0.174176	0.331229
210098F	Berberis arguta	2.01	2.5	0.195252	488.44	0.0953691	0.0172763	503.292	0.00869505	0.0160563	496.286	0.00796853	0.296964	453.081	0.134549	0.246582
210098F	Berberis arguta	2.1	2.6	0.22065	488.44	0.107774	0.0200931	503.292	0.0101127	0.0179055	496.286	0.00888627	0.3264	453.081	0.147886	0.274659
210098F	Picea asperata	3.61	2.6	0.611162	535.447	0.327245	0.253136	540.012	0.136697	0.0818236	551.553	0.04513	0.142635	538.918	0.0768685	0.58594
210098F	Picea asperata	9.78	4.9	7.15324	535.365	3.82959	2.88053	540.012	1.55552	1.06068	551.553	0.585021	1.71065	538.918	0.921901	6.89204
210098F	Picea asperata	11.61	4.7	9.48694	535.356	5.07889	3.80747	540.012	2.05608	1.42312	551.553	0.784923	2.2748	538.918	1.22593	9.14582
210098F	Picea asperata	3.32	2.6	0.522486	535.453	0.279766	0.216781	540.012	0.117064	0.0694924	551.553	0.0383287	0.121741	538.918	0.0656085	0.500768
210098F	Picea asperata	7.12	5.3	4.2477	535.382	2.27414	1.72103	540.012	0.929377	0.616475	551.553	0.340018	1.01075	538.918	0.544713	4.08825
210098F	Picea asperata	3.69	3.4	0.818529	535.437	0.438271	0.337931	540.012	0.182487	0.110937	551.553	0.0611873	0.191606	538.918	0.10326	0.785205
210098F	Picea asperata	6.55	4.6	3.18165	535.391	1.70343	1.29345	540.012	0.698478	0.456278	551.553	0.251661	0.754962	538.918	0.406863	3.06043
210098F	Picea asperata	15.1	6.2	20.1257	535.333	10.774	8.00424	540.012	4.32238	3.11325	551.553	1.71712	4.85957	538.918	2.61891	19.4324
210098F	Picea asperata	3.69	3.7	0.885954	535.434	0.47437	0.365445	540.012	0.197345	0.120473	551.553	0.0664473	0.207557	538.918	0.111856	0.850019
210098F	Picea asperata	10.08	5.1	7.85895	535.362	4.20739	3.16118	540.012	1.70708	1.16984	551.553	0.645226	1.88109	538.918	1.01376	7.57344
210098F	Picea asperata	3.2	2	0.381511	535.464	0.204285	0.158834	540.012	0.0857722	0.0500751	551.553	0.027619	0.0886014	538.918	0.0477489	0.365426
210098F	Picea asperata	7.52	7.7	6.67689	535.367	3.57459	2.69091	540.012	1.45312	0.987249	551.553	0.54452	1.59569	538.918	0.859947	6.43218
210098F	Picea asperata	6.81	4.3	3.21284	535.391	1.72012	1.30598	540.012	0.705243	0.460936	551.553	0.25423	0.762433	538.918	0.410889	3.09049
210098F	Picea asperata	4.64	4	1.46353	535.417	0.783601	0.600293	540.012	0.324165	0.203227	551.553	0.11209	0.344617	538.918	0.18572	1.40558
210098F	Picea asperata	5.08	4.3	1.85564	535.409	0.993527	0.759072	540.012	0.409908	0.260232	551.553	0.143532	0.437983	538.918	0.236037	1.783
210098F	Picea asperata	10.03	5.7	8.64117	535.359	4.62613	3.4719	540.012	1.87487	1.29129	551.553	0.712215	2.07018	538.918	1.11566	8.32887
210098F	Picea asperata	5.73	4	2.17277	535.404	1.16331	0.887196	540.012	0.479096	0.306709	551.553	0.169166	0.513639	538.918	0.276809	2.08838
210098F	Picea asperata	4	3.9	1.08245	535.427	0.579576	0.4455	540.012	0.240575	0.148431	551.553	0.0818676	0.25411	538.918	0.136945	1.03896
210098F	Picea asperata	2.37	2.4	0.257958	535.478	0.138131	0.107849	540.012	0.0582397	0.0333032	551.553	0.0183685	0.0596597	538.918	0.0321517	0.24689
210098F	Picea asperata	7.01	4.4	3.46566	535.389	1.85548	1.40751	540.012	0.760072	0.498768	551.553	0.275097	0.823039	538.918	0.443551	3.3342
210098F	Picea asperata	3.1	2.3	0.409736	535.461	0.219398	0.170453	540.012	0.0920464	0.0539417	551.553	0.0297517	0.0952277	538.918	0.05132	0.392516
210098F	Picea asperata	2.39	2.1	0.231268	535.482	0.12384	0.0968031	540.012	0.0522748	0.0297197	551.553	0.016392	0.0534245	538.918	0.0287915	0.221298
210098F	Picea asperata	3.52	2.6	0.582949	535.449	0.312139	0.241577	540.012	0.130454	0.0778917	551.553	0.0429614	0.135984	538.918	0.0732842	0.558839
210098F	Picea asperata	10.82	5.5	9.63243	535.356	5.15678	3.86516	540.012	2.08723	1.44584	551.553	0.797458	2.31001	538.918	1.24491	9.28637
210098F	Picea asperata	5.82	4.3	2.39388	535.401	1.28169	0.976394	540.012	0.527264	0.339283	551.553	0.187132	0.566451	538.918	0.305271	2.30135
210098F	Picea asperata	6.85	5.1	3.81114	535.385	2.04043	1.54611	540.012	0.834918	0.550646	551.553	0.30371	0.905921	538.918	0.488217	3.66728
210098F	Picea asperata	3.2	2.4	0.452493	535.458	0.242291	0.188036	540.012	0.101542	0.0598201	551.553	0.0329939	0.105274	538.918	0.0567343	0.433561
210098F	Picea asperata	4.72	3.9	1.47574	535.417	0.790136	0.605243	540.012	0.326838	0.204993	551.553	0.113064	0.34752	538.918	0.187285	1.41732
210098F	Picea asperata	4.98	3.3	1.39537	535.419	0.747106	0.572643	540.012	0.309234	0.193377	551.553	0.106657	0.328408	538.918	0.176985	1.33998
210098F	Picea asperata	4.91	3.5	1.43583	535.418	0.768768	0.589057	540.012	0.318098	0.199221	551.553	0.109881	0.338028	538.918	0.18217	1.37892
210098F	Picea asperata	2.28	2.1	0.211749	535.485	0.113389	0.0887164	540.012	0.0479079	0.02711	551.553	0.0149526	0.0488694	538.918	0.0263366	0.202586
210098F	Picea asperata	3.02	2.6	0.437605	535.459	0.23432	0.181916	540.012	0.0982368	0.0577706	551.553	0.0318635	0.101775	538.918	0.0548485	0.419268
210098F	Picea asperata	9.81	5.1	7.46915	535.364	3.99871	3.00621	540.012	1.62339	1.10949	551.553	0.611943	1.78693	538.918	0.96301	7.19705
210098F	Picea asperata	16.39	8.6	31.8907	535.319	17.0717	12.6119	540.012	6.81059	5.02638	551.553	2.77232	7.7326	538.918	4.16724	30.8219
210098F	Picea asperata	4.68	3.6	1.34754	535.42	0.721499	0.553232	540.012	0.298752	0.186477	551.553	0.102852	0.31704	538.918	0.170859	1.29396
210098F	Picea asperata	9.2	5.2	6.74424	535.367	3.61064	2.71773	540.012	1.46761	0.997618	551.553	0.550239	1.61194	538.918	0.868704	6.49719
210098F	Picea asperata	22.6	2.1	15.5377	535.341	8.31797	6.19897	540.012	3.34752	2.3783	551.553	1.31176	3.74282	538.918	2.01708	14.9943
210098F	Picea asperata	4.72	4.3	1.61701	535.414	0.865771	0.662496	540.012	0.357756	0.225473	551.553	0.12436	0.381137	538.918	0.205402	1.55329
210098F	Picea asperata	2.23	2.3	0.221191	535.483	0.118444	0.0926293	540.012	0.0500209	0.0283712	551.553	0.0156482	0.0510723	538.918	0.0275238	0.211637
210098F	Picea asperata	13.57	7.3	19.1983	535.335	10.2775	7.63979	540.012	4.12558	2.96409	551.553	1.63485	4.63364	538.918	2.49715	18.5351
210098F	Picea asperata	2.58	2.3	0.290574	535.473	0.155595	0.12133	540.012	0.0655198	0.0377034	551.553	0.0207954	0.0672883	538.918	0.0362629	0.278173
210098F	Picea asperata	9.67	4.7	6.73511	535.367	3.60575	2.71409	540.012	1.46564	0.996212	551.553	0.549463	1.60974	538.918	0.867516	6.48838
210098F	Picea asperata	7.17	4.4	3.61531	535.387	1.93559	1.46757	540.012	0.792503	0.521215	551.553	0.287477	0.858931	538.918	0.462894	3.47846
210098F	Picea asperata	6.82	4.2	3.15146	535.392	1.68726	1.28131	540.012	0.691924	0.451769	551.553	0.249174	0.747726	538.918	0.402963	3.03133
210098F	Picea asperata	6.78	4.4	3.25572	535.391	1.74308	1.32321	540.012	0.714548	0.467345	551.553	0.257765	0.772711	538.918	0.416428	3.13183
210098F	Picea asperata	3.6	4.3	0.973717	535.431	0.521358	0.401222	540.012	0.216665	0.132931	551.553	0.0733186	0.228338	538.918	0.123055	0.934397
210098F	Picea asperata	2.68	2.3	0.312008	535.471	0.167071	0.13018	540.012	0.0702989	0.0406064	551.553	0.0223966	0.0723063	538.918	0.0389672	0.298734
210098F	Picea asperata	2.09	2.01	0.172708	535.492	0.092484	0.0725158	540.012	0.0391594	0.0219213	551.553	0.0120907	0.0397716	538.918	0.0214337	0.165168
210098F	Picea asperata	13.17	6.7	16.7497	535.339	8.96674	6.67642	540.012	3.60535	2.57168	551.553	1.41841	4.03756	538.918	2.17592	16.1664
210098F	Picea asperata	20.47	7.4	42.0205	535.311	22.494	16.5614	540.012	8.94334	6.69745	551.553	3.694	10.214	538.918	5.50452	40.6359
210098F	Picea asperata	8.98	4.6	5.74593	535.372	3.07621	2.31983	540.012	1.25273	0.844365	551.553	0.465712	1.37124	538.918	0.738986	5.53365
210098F	Picea asperata	9.53	5.1	7.0747	535.366	3.78755	2.84928	540.012	1.53865	1.04856	551.553	0.578336	1.69169	538.918	0.911684	6.81622
210098F	Picea asperata	15.03	6.3	20.2526	535.333	10.8419	8.05409	540.012	4.3493	3.13368	551.553	1.72839	4.89049	538.918	2.63558	19.5552
210098F	Picea asperata	7.22	4.3	3.58466	535.387	1.91918	1.45527	540.012	0.785861	0.516614	551.553	0.28494	0.851578	538.918	0.458931	3.44891
210098F	Picea asperata	5.73	3.1	1.71142	535.412	0.916315	0.700723	540.012	0.378398	0.239201	551.553	0.131932	0.403618	538.918	0.217517	1.64416
210098F	Picea asperata	3	2.2	0.369644	535.465	0.197931	0.153946	540.012	0.0831326	0.0484528	551.553	0.0267243	0.0858168	538.918	0.0462482	0.354036
210098F	Picea asperata	8.62	5.2	5.96964	535.371	3.19597	2.40906	540.012	1.30092	0.878618	551.553	0.484604	1.42514	538.918	0.768036	5.74953
210098F	Picea asperata	8.72	5	5.87999	535.371	3.14798	2.37331	540.012	1.28161	0.864885	551.553	0.47703	1.40354	538.918	0.756394	5.66302
210098F	Picea asperata	4.8	2.6	1.04187	535.429	0.557845	0.428979	540.012	0.231654	0.142638	551.553	0.0786722	0.244487	538.918	0.131759	0.99993
210098F	Picea asperata	18.91	7.3	35.7591	535.316	19.1424	14.1218	540.012	7.62593	5.66233	551.553	3.12307	8.6795	538.918	4.67754	34.569
210098F	Picea asperata	2.6	3	0.378024	535.464	0.202418	0.157398	540.012	0.0849965	0.0495981	551.553	0.027356	0.0877829	538.918	0.0473078	0.362078
210098F	Picea asperata	4.16	3.6	1.08083	535.427	0.578708	0.44484	540.012	0.240219	0.1482	551.553	0.0817398	0.253726	538.918	0.136737	1.0374
210098F	Picea asperata	14.28	7.2	20.8527	535.332	11.1631	8.28975	540.012	4.47656	3.23036	551.553	1.78171	5.03673	538.918	2.71438	20.1358
210098F	Picea asperata	4.11	3	0.890838	535.434	0.476985	0.367437	540.012	0.19842	0.121165	551.553	0.066829	0.208713	538.918	0.112479	0.854714
210098F	Picea asperata	2.01	2	0.159798	535.495	0.085571	0.06715	540.012	0.0362618	0.0202158	551.553	0.0111501	0.0367676	538.918	0.0198147	0.152798
210098F	Picea asperata	8.3	4.3	4.65433	535.379	2.49183	1.88377	540.012	1.01726	0.678043	551.553	0.373976	1.10849	538.918	0.597385	4.48045
210098F	Picea asperata	8.89	4.1	5.06236	535.376	2.71027	2.0469	540.012	1.10535	0.740044	551.553	0.408173	1.20664	538.918	0.650282	4.87407
210098F	Picea asperata	7.62	4.7	4.31019	535.381	2.3076	1.74605	540.012	0.942889	0.625922	551.553	0.345229	1.02577	538.918	0.552805	4.14852
210098F	Picea asperata	6.58	4.6	3.20901	535.391	1.71807	1.30444	540.012	0.704412	0.460363	551.553	0.253915	0.761515	538.918	0.410394	3.08679
210098F	Picea asperata	5.32	3.2	1.53422	535.416	0.821443	0.628949	540.012	0.33964	0.213461	551.553	0.117735	0.361431	538.918	0.194782	1.4736
210098F	Picea asperata	2.68	4.1	0.535948	535.452	0.286974	0.222304	540.012	0.120047	0.0713591	551.553	0.0393583	0.124911	538.918	0.0673167	0.513696
210098F	Picea asperata	6.53	4.2	2.90512	535.394	1.55538	1.18227	540.012	0.638441	0.415056	551.553	0.228925	0.688731	538.918	0.37117	2.79392
210098F	Picea asperata	2.19	2.2	0.205114	535.486	0.109836	0.0859655	540.012	0.0464224	0.0262251	551.553	0.0144645	0.0473218	538.918	0.0255026	0.196225
210098F	Picea asperata	2.68	2.2	0.299295	535.472	0.160264	0.124932	540.012	0.0674649	0.0388836	551.553	0.0214463	0.0693297	538.918	0.037363	0.286539
210098F	Picea asperata	2.01	1.9	0.152311	535.497	0.0815619	0.064036	540.012	0.0345802	0.0192293	551.553	0.010606	0.0350266	538.918	0.0188765	0.145625
210098F	Picea asperata	17.87	7.5	32.9865	535.318	17.6583	13.0399	540.012	7.04167	5.20623	551.553	2.87151	8.00073	538.918	4.31174	31.8832
210098F	Picea asperata	13.32	7.6	19.2539	535.335	10.3073	7.66163	540.012	4.13737	2.97301	551.553	1.63977	4.64717	538.918	2.50445	18.5889
210098F	Picea asperata	13.22	7.3	18.2808	535.336	9.78636	7.27899	540.012	3.93074	2.81679	551.553	1.55361	4.41019	538.918	2.37673	17.6474
210098F	Picea asperata	5.27	4.3	1.98774	535.407	1.06425	0.812469	540.012	0.438743	0.279555	551.553	0.154189	0.469483	538.918	0.253013	1.91019
210098F	Picea asperata	12.72	7	16.3506	535.339	8.75315	6.51928	540.012	3.52049	2.50795	551.553	1.38326	3.94051	538.918	2.12361	15.7805
210098F	Picea asperata	2.14	2.3	0.20478	535.486	0.109657	0.0858271	540.012	0.0463477	0.0261806	551.553	0.01444	0.047244	538.918	0.0254607	0.195905
210098F	Picea asperata	11.53	5.1	10.1096	535.354	5.41221	4.05428	540.012	2.18936	1.52047	551.553	0.838621	2.42554	538.918	1.30717	9.74736
210098F	Picea asperata	3.31	2.6	0.519544	535.453	0.278191	0.215574	540.012	0.116412	0.0690847	551.553	0.0381038	0.121048	538.918	0.0652352	0.497942
210098F	Picea asperata	14.53	7.4	22.1024	535.33	11.8321	8.78034	540.012	4.74149	3.43209	551.553	1.89298	5.34143	538.918	2.8786	21.3452
210098F	Picea asperata	2.01	2.3	0.18212	535.49	0.0975236	0.0764247	540.012	0.0412702	0.023168	551.553	0.0127784	0.041963	538.918	0.0226147	0.174187
210098F	Picea asperata	8.1	5.4	5.50397	535.374	2.94668	2.22326	540.012	1.20059	0.807377	551.553	0.445311	1.31295	538.918	0.707575	5.30015
210098F	Picea asperata	6.52	3.9	2.70256	535.397	1.44694	1.10076	540.012	0.594422	0.384962	551.553	0.212327	0.640256	538.918	0.345046	2.59874
210098F	Picea asperata	13.8	6.9	18.7936	535.335	10.0609	7.48066	540.012	4.03964	2.89907	551.553	1.59899	4.53506	538.918	2.44403	18.1435
210098F	Picea asperata	3.53	3.1	0.690937	535.443	0.369957	0.285791	540.012	0.154331	0.0929814	551.553	0.0512841	0.161457	538.918	0.0870123	0.662585
210098F	Picea asperata	8.72	4.3	5.10528	535.376	2.73325	2.06404	540.012	1.11461	0.746577	551.553	0.411777	1.21697	538.918	0.655848	4.91548
210098F	Picea asperata	6.61	4.9	3.43375	535.389	1.83839	1.3947	540.012	0.753154	0.493986	551.553	0.272459	0.815386	538.918	0.439427	3.30343
210098F	Picea asperata	3.12	4.1	0.712384	535.442	0.38144	0.294562	540.012	0.159067	0.0959904	551.553	0.0529437	0.166521	538.918	0.0897414	0.683192
210098F	Picea asperata	5.72	4.4	2.36786	535.401	1.26775	0.9659	540.012	0.521598	0.335442	551.553	0.185014	0.560232	538.918	0.301919	2.27628
210098F	Picea asperata	3.1	3.5	0.606966	535.447	0.324999	0.251418	540.012	0.135769	0.0812384	551.553	0.0448072	0.141645	538.918	0.0763353	0.58191
210098F	Picea asperata	13.92	7.2	19.8782	535.334	10.6415	7.90699	540.012	4.26987	3.07341	551.553	1.69515	4.79926	538.918	2.58641	19.1929
210098F	Picea asperata	26.23	9.6	85.3721	535.291	45.6989	33.3501	540.012	18.0094	14.0023	551.553	7.72299	20.8817	538.918	11.2535	82.6848
210098F	Picea asperata	5.15	3.5	1.57005	535.415	0.840629	0.643471	540.012	0.347482	0.218656	551.553	0.120601	0.369959	538.918	0.199378	1.50809
210098F	Picea asperata	4.42	3.3	1.11604	535.426	0.597557	0.459164	540.012	0.247954	0.153232	551.553	0.0845154	0.262075	538.918	0.141237	1.07126
210098F	Picea asperata	8.07	3.3	3.44608	535.389	1.84499	1.39965	540.012	0.755827	0.495833	551.553	0.273478	0.818343	538.918	0.44102	3.31532
210098F	Picea asperata	10.52	5.5	9.13806	535.358	4.89213	3.66909	540.012	1.98135	1.36868	551.553	0.754898	2.19037	538.918	1.18043	8.80881
210098F	Picea asperata	15.28	6.9	22.7476	535.329	12.1774	9.03345	540.012	4.87817	3.53641	551.553	1.95051	5.49878	538.918	2.96339	21.9695
210098F	Picea asperata	15.94	8.3	29.2784	535.322	15.6734	11.591	540.012	6.2593	4.59867	551.553	2.53641	7.09373	538.918	3.82294	28.292
210098F	Picea asperata	9.42	5.2	7.04956	535.366	3.77409	2.83927	540.012	1.53324	1.04468	551.553	0.576196	1.68562	538.918	0.908413	6.79194
210098F	Picea asperata	2.01	2	0.159798	535.495	0.085571	0.06715	540.012	0.0362618	0.0202158	551.553	0.0111501	0.0367676	538.918	0.0198147	0.152798
210098F	Picea asperata	7.58	3.3	3.06456	535.393	1.64074	1.24639	540.012	0.673064	0.438804	551.553	0.242024	0.726911	538.918	0.391745	2.94758
210098F	Picea asperata	3.48	2.8	0.611595	535.447	0.327477	0.253314	540.012	0.136793	0.0818841	551.553	0.0451634	0.142737	538.918	0.0769236	0.586356
210098F	Picea asperata	5.58	3.4	1.77561	535.411	0.950678	0.726697	540.012	0.392425	0.248552	551.553	0.13709	0.418909	538.918	0.225758	1.70595
210098F	Picea asperata	3.25	2.6	0.502054	535.454	0.268827	0.208395	540.012	0.112536	0.066663	551.553	0.0367681	0.116932	538.918	0.0630167	0.481147
210098F	Picea asperata	3.9	2.2	0.604044	535.448	0.323434	0.25022	540.012	0.135122	0.0808308	551.553	0.0445825	0.140956	538.918	0.075964	0.579102
210098F	Picea asperata	3.8	2.3	0.599819	535.448	0.321172	0.248489	540.012	0.134187	0.0802418	551.553	0.0442576	0.13996	538.918	0.0754272	0.575044
210098F	Picea asperata	7.43	4.9	4.2747	535.382	2.28859	1.73184	540.012	0.935215	0.620556	551.553	0.342269	1.01724	538.918	0.548208	4.11429
210098F	Picea asperata	2.23	2.23	0.214886	535.484	0.115068	0.0900166	540.012	0.04861	0.0275288	551.553	0.0151836	0.0496011	538.918	0.026731	0.205593
210098F	Picea asperata	4.22	4.22	1.28829	535.421	0.689778	0.529176	540.012	0.285761	0.177944	551.553	0.0981455	0.302963	538.918	0.163272	1.23696
210099F	Betula utilis	3.02	1.8	0.374459	427.8	0.160194	0.0574975	486.092	0.0279491	0.110502	485.031	0.0535971	0.325254	470.931	0.153172	0.394912
210099F	Betula utilis	2.42	2.5	0.335346	427.8	0.143461	0.050751	486.092	0.0246697	0.103045	485.031	0.0499798	0.297839	470.931	0.140262	0.358372
210099F	Betula utilis	3.02	3.4	0.691169	427.8	0.295682	0.115026	486.092	0.0559134	0.162918	485.031	0.0790201	0.530495	470.931	0.249827	0.680442
210099F	Betula utilis	3.7	2.5	0.760115	427.8	0.325177	0.128091	486.092	0.0622639	0.173031	485.031	0.0839255	0.572324	470.931	0.269525	0.740892
210099F	Betula utilis	2.65	2.5	0.399477	427.8	0.170896	0.0618624	486.092	0.0300708	0.115123	485.031	0.0558382	0.342485	470.931	0.161287	0.418092
210099F	Betula utilis	4.1	2.7	0.997741	427.8	0.426834	0.174251	486.092	0.084702	0.205566	485.031	0.099706	0.71111	470.931	0.334884	0.946125
210099F	Betula utilis	3.82	2.4	0.777161	427.8	0.33247	0.131345	486.092	0.0638459	0.175479	485.031	0.0851127	0.582545	470.931	0.274339	0.755767
210099F	Lonicera ferdinandii	3.36	2.5	0.525903	427.8	0.224981	0.0587401	488.73	0.028708	0.0388355	471.779	0.0183218	0.63867	429.301	0.274182	0.546193
210099F	Lonicera ferdinandii	2.02	2.2	0.17427	427.8	0.0745527	0.0150131	488.73	0.00733734	0.0145089	471.779	0.00684499	0.271985	429.301	0.116763	0.205498
210099F	Lonicera ferdinandii	2.38	2.5	0.270461	427.8	0.115703	0.0258363	488.73	0.012627	0.0214678	471.779	0.0101281	0.382007	429.301	0.163996	0.302454
210099F	Lonicera ferdinandii	2.46	2	0.232462	427.8	0.0994472	0.0214298	488.73	0.0104734	0.0187575	471.779	0.0088494	0.339823	429.301	0.145886	0.264656
210099F	Cerasus polytricha	3	2.6	0.438952	488.44	0.214402	0.0469885	503.292	0.023649	0.033057	496.286	0.0164057	0.555412	453.081	0.251647	0.506103
210099F	Salix caprea	3.23	2.5	0.48737	488.44	0.238051	0.053471	503.292	0.0269115	0.0362887	496.286	0.0180096	0.602194	453.081	0.272843	0.555815
210099F	Salix caprea	3.02	2.3	0.395041	488.44	0.192954	0.0412529	503.292	0.0207623	0.0300926	496.286	0.0149345	0.511962	453.081	0.23196	0.460611
210099F	Salix caprea	2.01	2.3	0.180169	488.44	0.0880018	0.0156432	503.292	0.00787312	0.0149459	496.286	0.00741744	0.279074	453.081	0.126443	0.229735
210099F	Salix caprea	2.92	2.4	0.385712	488.44	0.188397	0.040053	503.292	0.0201584	0.0294583	496.286	0.0146197	0.502592	453.081	0.227715	0.450891
210099F	Salix caprea	2.71	2.2	0.307129	488.44	0.150014	0.0302294	503.292	0.0152142	0.0240441	496.286	0.0119328	0.421451	453.081	0.190951	0.368113
210099F	Salix caprea	2.93	2.9	0.465984	488.44	0.227605	0.050588	503.292	0.0254606	0.0348658	496.286	0.0173034	0.581667	453.081	0.263542	0.533912
210099F	Salix caprea	3.91	2.8	0.785819	488.44	0.383826	0.0964628	503.292	0.048549	0.0555529	496.286	0.0275701	0.871121	453.081	0.394688	0.854633
210099F	Salix caprea	3.02	2.8	0.477545	488.44	0.233252	0.0521427	503.292	0.026243	0.0356358	496.286	0.0176856	0.592789	453.081	0.268582	0.545762
210099F	Salix caprea	3.49	2.9	0.652902	488.44	0.318903	0.0767298	503.292	0.0386175	0.0470946	496.286	0.0233724	0.754887	453.081	0.342025	0.722918
210099F	Salix caprea	3.03	2.5	0.430851	488.44	0.210445	0.0459197	503.292	0.0231111	0.0325126	496.286	0.0161356	0.547473	453.081	0.24805	0.497741
210099F	Salix caprea	2.53	3.8	0.455643	488.44	0.222554	0.049205	503.292	0.0247645	0.0341752	496.286	0.0169607	0.571665	453.081	0.259011	0.52329
210099F	Salix caprea	2.4	4	0.432439	488.44	0.211221	0.0461289	503.292	0.0232163	0.0326194	496.286	0.0161886	0.549032	453.081	0.248756	0.499382
210099F	Salix caprea	3.46	4.4	0.959822	488.44	0.468815	0.123496	503.292	0.0621544	0.066396	496.286	0.0329514	1.01675	453.081	0.460672	1.02459
210099F	Salix caprea	2.93	3.9	0.620057	488.44	0.30286	0.0719908	503.292	0.0362324	0.0449768	496.286	0.0223213	0.725365	453.081	0.328649	0.690064
210099F	Salix caprea	3.45	4.1	0.891653	488.44	0.435519	0.112755	503.292	0.0567485	0.0621758	496.286	0.030857	0.960479	453.081	0.435175	0.9583
210099F	Salix caprea	3.6	3.1	0.739203	488.44	0.361057	0.0894451	503.292	0.045017	0.0526056	496.286	0.0261074	0.830906	453.081	0.376468	0.808649
210099F	Salix caprea	3	3.3	0.552397	488.44	0.269813	0.0624163	503.292	0.0314137	0.0405748	496.286	0.0201367	0.663398	453.081	0.300573	0.621936
210099F	Salix caprea	2.8	3.4	0.497704	488.44	0.243098	0.0548747	503.292	0.027618	0.0369737	496.286	0.0183496	0.612038	453.081	0.277303	0.566369
210099F	Salix caprea	3.06	2.9	0.506674	488.44	0.24748	0.0560988	503.292	0.0282341	0.0375672	496.286	0.0186441	0.620546	453.081	0.281158	0.575516
210099F	Salix caprea	2.3	2.6	0.262962	488.44	0.128441	0.0249544	503.292	0.0125594	0.0209364	496.286	0.0103905	0.373795	453.081	0.169359	0.32075
210099F	Salix caprea	2.62	3.8	0.487415	488.44	0.238073	0.053477	503.292	0.0269146	0.0362916	496.286	0.018011	0.602236	453.081	0.272862	0.55586
210099F	Salix caprea	4.33	2.2	0.758205	488.44	0.370337	0.0922934	503.292	0.0464506	0.0538093	496.286	0.0267048	0.847366	453.081	0.383925	0.827418
210099F	Salix caprea	4.52	2.2	0.823668	488.44	0.402312	0.102233	503.292	0.0514533	0.0579319	496.286	0.0287508	0.903374	453.081	0.409302	0.891818
210099F	Salix caprea	2.69	2.1	0.289493	488.44	0.1414	0.0281001	503.292	0.0141426	0.0228094	496.286	0.01132	0.402621	453.081	0.18242	0.349282
210099F	Salix caprea	2.67	2.2	0.298447	488.44	0.145774	0.0291775	503.292	0.0146848	0.0234373	496.286	0.0116316	0.412213	453.081	0.186766	0.358856
210099F	Salix caprea	2.81	2.4	0.358182	488.44	0.174951	0.0365523	503.292	0.0183965	0.0275766	496.286	0.0136859	0.474637	453.081	0.215049	0.422082
210099F	Salix caprea	3.49	2.1	0.478286	488.44	0.233614	0.0522427	503.292	0.0262933	0.0356851	496.286	0.01771	0.5935	453.081	0.268904	0.546521
210099F	Salix caprea	3.41	2.5	0.541099	488.44	0.264294	0.0608434	503.292	0.030622	0.0398343	496.286	0.0197692	0.652887	453.081	0.295811	0.610496
210099F	Salix caprea	2.6	2.69	0.344208	488.44	0.168125	0.0347991	503.292	0.0175141	0.0266155	496.286	0.0132089	0.46026	453.081	0.208535	0.407383
210099F	Salix caprea	2.2	2.02	0.18922	488.44	0.0924226	0.0166195	503.292	0.00836447	0.0156134	496.286	0.0077487	0.289848	453.081	0.131325	0.239861
210099F	Salix caprea	3.75	2.4	0.624857	488.44	0.305205	0.0726798	503.292	0.0365792	0.045287	496.286	0.0224753	0.729702	453.081	0.330614	0.694874
210099F	Salix caprea	2.01	2.2	0.17261	488.44	0.0843097	0.0148367	503.292	0.00746718	0.0143856	496.286	0.00713939	0.269981	453.081	0.122323	0.221239
210099F	Salix caprea	3.57	1.7	0.407552	488.44	0.199065	0.0428726	503.292	0.0215774	0.0309407	496.286	0.0153554	0.524449	453.081	0.237618	0.473616
210099F	Salix caprea	3.31	2.3	0.471448	488.44	0.230274	0.0513217	503.292	0.0258298	0.03523	496.286	0.0174841	0.586931	453.081	0.265927	0.539515
210099F	Salix caprea	3.32	2.7	0.553481	488.44	0.270342	0.0625677	503.292	0.0314899	0.0406458	496.286	0.020172	0.664404	453.081	0.301029	0.623033
210099F	Salix caprea	3.2	2.9	0.552325	488.44	0.269778	0.0624063	503.292	0.0314086	0.0405701	496.286	0.0201344	0.663331	453.081	0.300543	0.621864
210099F	Salix caprea	2.2	2.3	0.21445	488.44	0.104746	0.019398	503.292	0.00976286	0.0174563	496.286	0.00866332	0.319288	453.081	0.144663	0.267835
210099F	Salix caprea	2.01	2.3	0.180169	488.44	0.0880018	0.0156432	503.292	0.00787312	0.0149459	496.286	0.00741744	0.279074	453.081	0.126443	0.229735
210099F	Salix caprea	3.61	2.3	0.557307	488.44	0.272211	0.0631023	503.292	0.0317589	0.0408962	496.286	0.0202962	0.66795	453.081	0.302636	0.626902
210099F	Lonicera fragrantissima	3.5	3.1	0.700118	488.44	0.341965	0.0836405	503.292	0.0420956	0.0501188	496.286	0.0248733	0.796742	453.081	0.360989	0.769923
210099F	Abies fabri	20.51	7.4	42.1746	441.433	18.6173	16.6213	510.657	8.4878	6.72301	566.762	3.81034	10.2518	518.891	5.31957	36.235
210099F	Abies fabri	11.05	5.2	9.50672	442.424	4.206	3.81531	510.657	1.94832	1.42621	566.762	0.808319	2.27958	518.891	1.18286	8.14549
210099F	Abies fabri	20.42	8.1	45.5265	441.384	20.0947	17.9253	510.657	9.15369	7.27984	566.762	4.12593	11.0741	518.891	5.74627	39.1206
210099F	Abies fabri	10.02	5.4	8.19903	442.526	3.62828	3.29631	510.657	1.68328	1.22258	566.762	0.692912	1.96328	518.891	1.01873	7.02321
210099F	Abies fabri	15.61	5.7	19.7956	441.929	8.74825	7.87453	510.657	4.02118	3.06012	566.762	1.73436	4.77913	518.891	2.47985	16.9836
210099F	Abies fabri	13.46	5.9	15.4877	442.093	6.847	6.17926	510.657	3.15548	2.37033	566.762	1.34341	3.73067	518.891	1.93581	13.2817
210099F	Abies fabri	13.06	5.2	13.0029	442.211	5.75001	5.19884	510.657	2.65482	1.97587	566.762	1.11985	3.12705	518.891	1.6226	11.1473
210099F	Abies fabri	3.53	2.3	0.522517	444.531	0.232275	0.216794	510.657	0.110707	0.0694967	566.762	0.0393881	0.121748	518.891	0.0631741	0.445544
210099F	Abies fabri	8.95	4.6	5.71002	442.777	2.52827	2.3055	510.657	1.17732	0.838871	566.762	0.47544	1.36259	518.891	0.707034	4.88806
210099F	Abies fabri	4.52	2.7	0.964457	444.065	0.428282	0.397449	510.657	0.20296	0.131615	566.762	0.0745941	0.226144	518.891	0.117344	0.82318
210099F	Abies fabri	10.45	5.9	9.63798	442.415	4.26399	3.86736	510.657	1.97489	1.44671	566.762	0.819941	2.31136	518.891	1.19934	8.25816
210099F	Abies fabri	10.23	5.2	8.22782	442.523	3.641	3.30775	510.657	1.68913	1.22705	566.762	0.695446	1.97024	518.891	1.02234	7.04792
210099F	Abies fabri	7.2	1.8	1.5777	443.7	0.700027	0.646571	510.657	0.330176	0.219767	566.762	0.124555	0.37178	518.891	0.192913	1.34767
210099F	Abies fabri	15.02	7.2	22.9238	441.832	10.1285	9.10258	510.657	4.64829	3.56492	566.762	2.02046	5.54177	518.891	2.87558	19.6728
210099F	Abies fabri	3.06	2.2	0.383602	444.769	0.170614	0.159695	510.657	0.0815492	0.050361	566.762	0.0285427	0.089092	518.891	0.046229	0.326935
210099F	Abies fabri	8.82	4.9	5.89434	442.755	2.60975	2.37903	510.657	1.21487	0.867083	566.762	0.49143	1.407	518.891	0.730079	5.04613
210099F	Abies fabri	19.13	7.4	37.0119	441.518	16.3414	14.6103	510.657	7.46086	5.8689	566.762	3.32627	8.98637	518.891	4.66294	31.7915
210099F	Abies fabri	13.75	6	16.3748	442.056	7.23858	6.5288	510.657	3.33398	2.5118	566.762	1.42359	3.94638	518.891	2.04774	14.0439
210099F	Abies fabri	2.09	2.1	0.179933	445.366	0.0801361	0.0755166	510.657	0.0385631	0.0228781	566.762	0.0129664	0.0414537	518.891	0.02151	0.153176
210099F	Abies fabri	13.02	4.8	11.9942	442.266	5.30462	4.80022	510.657	2.45126	1.81659	566.762	1.02957	2.88231	518.891	1.49561	10.2811
210099F	Abies fabri	2.01	2.2	0.174701	445.39	0.0778102	0.0733437	510.657	0.0374535	0.0221851	566.762	0.0125736	0.0402356	518.891	0.0208779	0.148715
210099F	Abies fabri	2.31	2.3	0.236272	445.149	0.105176	0.0988753	510.657	0.0504913	0.0303904	566.762	0.0172241	0.0545931	518.891	0.0283279	0.20122
210099F	Lonicera tangutica	2.01	2.4	0.187716	427.8	0.0803051	0.0164565	488.73	0.00804281	0.0155027	471.779	0.00731386	0.288066	429.301	0.123667	0.219329
210099F	Hippophae rhamnoides	2.52	2	0.243519	488.44	0.118945	0.0226958	503.292	0.0114226	0.0195508	496.286	0.00970281	0.35225	453.081	0.159598	0.299668
210099F	Hippophae rhamnoides	2.84	2.6	0.394926	488.44	0.192898	0.041238	503.292	0.0207548	0.0300848	496.286	0.0149306	0.511846	453.081	0.231908	0.460491
210099F	Hippophae rhamnoides	3.92	3.3	0.925259	488.44	0.451933	0.118027	503.292	0.0594018	0.0642605	496.286	0.0318916	0.988339	453.081	0.447798	0.991025
210099F	Hippophae rhamnoides	16.4	4.8	20.9786	488.44	10.2468	5.5744	503.292	2.80555	1.03816	496.286	0.515227	11.0291	453.081	4.99708	18.5647
210099F	Hippophae rhamnoides	5.51	2.2	1.20676	488.44	0.589429	0.163855	503.292	0.0824668	0.0814282	496.286	0.0404117	1.21356	453.081	0.549842	1.26215
210099F	Hippophae rhamnoides	7.31	2	1.89868	488.44	0.927389	0.286792	503.292	0.14434	0.121964	496.286	0.0605291	1.72261	453.081	0.78048	1.91274
210099F	Sorbus koehneana	3.55	3.1	0.719533	488.44	0.351449	0.0865146	503.292	0.0435421	0.0513559	496.286	0.0254872	0.813765	453.081	0.368702	0.78918
210099F	Sorbus koehneana	2.22	2.6	0.245609	488.44	0.119965	0.0229365	503.292	0.0115438	0.0197003	496.286	0.00977699	0.354583	453.081	0.160655	0.301941
210099F	Sorbus koehneana	2.47	4.1	0.468104	488.44	0.228641	0.0508724	503.292	0.0256037	0.0350071	496.286	0.0173736	0.583711	453.081	0.264469	0.536086
210099F	Sorbus koehneana	3.27	4.2	0.82302	488.44	0.401996	0.102134	503.292	0.0514032	0.0578913	496.286	0.0287306	0.902824	453.081	0.409053	0.891182
210099F	Sorbus koehneana	3	2.8	0.471465	488.44	0.230282	0.051324	503.292	0.025831	0.0352311	496.286	0.0174847	0.586948	453.081	0.265935	0.539533
210099F	Berberis arguta	2.65	2.35	0.313466	488.44	0.153109	0.0310016	503.292	0.0156029	0.0244858	496.286	0.012152	0.428155	453.081	0.193989	0.374853
210099F	Berberis arguta	4.37	2.4	0.839312	488.44	0.409953	0.104637	503.292	0.052663	0.0589117	496.286	0.0292371	0.916606	453.081	0.415297	0.907151
210099F	Berberis arguta	9.52	3.8	5.86746	488.44	2.8659	1.15551	503.292	0.58156	0.333445	496.286	0.165484	4.11994	453.081	1.86667	5.47961
210099F	Berberis arguta	4.41	2	0.716486	488.44	0.34996	0.0860623	503.292	0.0433145	0.051162	496.286	0.025391	0.811101	453.081	0.367494	0.78616
210099F	Berberis arguta	11	2.9	5.97427	488.44	2.91807	1.18155	503.292	0.594664	0.33885	496.286	0.168167	4.17779	453.081	1.89288	5.57378
210099F	Berberis arguta	2.51	1.8	0.218315	488.44	0.106634	0.0198308	503.292	0.00998067	0.0177365	496.286	0.00880239	0.323727	453.081	0.146675	0.272091
210099F	Picea asperata	4.92	2.6	1.09117	509.362	0.555799	0.449045	482.349	0.216597	0.149676	525.906	0.0787155	0.256176	504.21	0.129167	0.980278
210099F	Picea asperata	10.37	4.3	7.06357	509.225	3.59694	2.84485	482.349	1.37221	1.04684	525.906	0.550541	1.68901	504.21	0.851613	6.37131
210099F	Picea asperata	12.59	4.7	11.0426	509.193	5.62284	4.42378	482.349	2.13381	1.66682	525.906	0.87659	2.6516	504.21	1.33696	9.9702
210099F	Picea asperata	17.83	7.1	31.2034	509.123	15.8864	12.3434	482.349	5.95386	4.91371	525.906	2.58415	7.56447	504.21	3.81408	28.2385
210099F	Picea asperata	16.01	6.9	24.827	509.138	12.6404	9.84867	482.349	4.7505	3.87344	525.906	2.03706	6.00622	504.21	3.0284	22.4563
210099F	Picea asperata	2.27	2.8	0.274887	509.469	0.140046	0.114849	482.349	0.0553971	0.0355843	525.906	0.018714	0.0636181	504.21	0.0320769	0.246234
210099F	Picea asperata	7.24	4.2	3.52474	509.274	1.79506	1.43122	482.349	0.690349	0.507625	525.906	0.266963	0.837206	504.21	0.422127	3.1745
210099F	Picea asperata	15.68	5.6	19.6339	509.154	9.99669	7.811	482.349	3.76763	3.03411	525.906	1.59566	4.73974	504.21	2.38983	17.7498
210099F	Picea asperata	19.34	7.6	38.7334	509.108	19.7195	15.2813	482.349	7.37092	6.1532	525.906	3.236	9.40817	504.21	4.74369	35.0701
210099F	Picea asperata	6.81	4.5	3.35259	509.278	1.7074	1.36211	482.349	0.657014	0.481833	525.906	0.253399	0.795928	504.21	0.401314	3.01913
210099F	Picea asperata	9.61	4.7	6.65702	509.229	3.38995	2.683	482.349	1.29414	0.98419	525.906	0.517591	1.5909	504.21	0.802145	6.00383
210099F	Picea asperata	25.2	8.4	69.8758	509.07	35.5717	27.3655	482.349	13.1997	11.3685	525.906	5.97876	17.0614	504.21	8.60255	63.3527
210099F	Picea asperata	17.33	5.9	24.8708	509.138	12.6627	9.86585	482.349	4.75879	3.88056	525.906	2.04081	6.01692	504.21	3.03379	22.4961
210099F	Picea asperata	23.37	7.2	52.5027	509.088	26.7285	20.6354	482.349	9.95347	8.44391	525.906	4.4407	12.7872	504.21	6.44744	47.5701
210099F	Picea asperata	9.12	5.1	6.51518	509.23	3.31773	2.6265	482.349	1.26689	0.962367	525.906	0.506114	1.55668	504.21	0.784893	5.87562
210099F	Picea asperata	7.1	3.2	2.63413	509.296	1.34155	1.0732	482.349	0.517659	0.374817	525.906	0.197118	0.623888	504.21	0.31457	2.3709
210099F	Picea asperata	7.07	3.3	2.68973	509.294	1.36987	1.09559	482.349	0.528458	0.383059	525.906	0.201453	0.637186	504.21	0.321276	2.42105
210099F	Picea asperata	6.42	4.4	2.93945	509.288	1.49702	1.19608	482.349	0.576928	0.420164	525.906	0.220967	0.696949	504.21	0.351408	2.64633
210099F	Picea asperata	8.1	5.3	5.40843	509.244	2.75421	2.18513	482.349	1.05399	0.792791	525.906	0.416933	1.28995	504.21	0.650404	4.87554
210099F	Picea asperata	8.92	5.2	6.36479	509.232	3.24115	2.56658	482.349	1.23799	0.93925	525.906	0.493957	1.52041	504.21	0.766605	5.73971
210099F	Picea asperata	3.72	4.1	0.990219	509.369	0.504387	0.407946	482.349	0.196772	0.135279	525.906	0.0711441	0.232247	504.21	0.117101	0.889405
210099F	Picea asperata	11.96	5.7	12.0168	509.187	6.11882	4.80917	482.349	2.3197	1.82016	525.906	0.957231	2.8878	504.21	1.45606	10.8518
210099F	Picea asperata	5.52	3.8	1.93101	509.319	0.983501	0.789545	482.349	0.380837	0.271251	525.906	0.142652	0.455954	504.21	0.229896	1.73689
210099F	Picea asperata	11.21	5.6	10.4685	509.197	5.33052	4.19645	482.349	2.02416	1.5767	525.906	0.829197	2.51247	504.21	1.26681	9.45069
210099F	Picea asperata	6.66	4.8	3.41596	509.277	1.73967	1.38756	482.349	0.669287	0.491321	525.906	0.258388	0.81112	504.21	0.408974	3.07632
210099F	Picea asperata	2.01	2.2	0.174701	509.506	0.0890114	0.0733437	482.349	0.0353773	0.0221851	525.906	0.0116673	0.0402356	504.21	0.0202872	0.156343
210099F	Picea asperata	8.49	4.9	5.48794	509.243	2.79469	2.21687	482.349	1.0693	0.804928	525.906	0.423316	1.30909	504.21	0.660057	4.94737
210099F	Picea asperata	5.11	3.7	1.62993	509.331	0.830176	0.667728	482.349	0.322078	0.22735	525.906	0.119565	0.384213	504.21	0.193724	1.46554
210099F	Picea asperata	3.79	2.8	0.717536	509.394	0.365508	0.296669	482.349	0.143098	0.0967138	525.906	0.0508623	0.167738	504.21	0.0845751	0.644044
210099F	Picea asperata	11.64	5.3	10.6687	509.196	5.43247	4.27575	482.349	2.06241	1.60811	525.906	0.845714	2.56099	504.21	1.29127	9.63186
210099F	Picea asperata	8.25	4.4	4.70212	509.254	2.39457	1.90288	482.349	0.917855	0.685293	525.906	0.360399	1.11998	504.21	0.564705	4.23753
210099F	Picea asperata	11.02	5.2	9.45841	509.204	4.81626	3.79616	482.349	1.83108	1.41866	525.906	0.746083	2.26789	504.21	1.14349	8.53691
210099F	Picea asperata	15.09	6.2	20.1008	509.152	10.2344	7.99443	482.349	3.85611	3.10923	525.906	1.63516	4.85348	504.21	2.44717	18.1728
210099F	Picea asperata	12.73	5.4	12.8401	509.183	6.53795	5.13454	482.349	2.47664	1.95013	525.906	1.02558	3.08754	504.21	1.55677	11.5969
210099F	Picea asperata	11.21	6.1	11.3418	509.191	5.77517	4.54218	482.349	2.19092	1.71386	525.906	0.901327	2.72412	504.21	1.37353	10.2409
210099F	Picea asperata	13.3	6.2	15.8649	509.168	8.07791	6.32792	482.349	3.05227	2.43045	525.906	1.27819	3.82238	504.21	1.92728	14.3356
210099F	Picea asperata	10.91	5.3	9.44942	509.204	4.81168	3.79259	482.349	1.82935	1.41726	525.906	0.745344	2.26572	504.21	1.1424	8.52878
210099F	Picea asperata	2.78	2.8	0.40169	509.439	0.204637	0.167141	482.349	0.0806205	0.0528383	525.906	0.0277879	0.0933383	504.21	0.0470621	0.360107
210099F	Picea asperata	3.84	2.3	0.611693	509.406	0.3116	0.253354	482.349	0.122205	0.0818976	525.906	0.0430704	0.14276	504.21	0.0719809	0.548856
210099F	Picea asperata	3.42	2.2	0.472385	509.426	0.240645	0.19621	482.349	0.0946419	0.062563	525.906	0.0329023	0.109952	504.21	0.0554387	0.423628
210099F	Picea asperata	5.38	5.2	2.4686	509.301	1.25726	1.00651	482.349	0.485491	0.350319	525.906	0.184235	0.584308	504.21	0.294614	2.2216
210099F	Picea asperata	7.05	4.2	3.35346	509.278	1.70784	1.36246	482.349	0.657183	0.481964	525.906	0.253467	0.796137	504.21	0.40142	3.01991
210099F	Picea asperata	14.82	5.7	17.9596	509.16	9.14431	7.15265	482.349	3.45008	2.7653	525.906	1.45429	4.33201	504.21	2.18424	16.2329
210099F	Picea asperata	5.42	3.6	1.7739	509.325	0.903491	0.726007	482.349	0.350189	0.248303	525.906	0.130584	0.418502	504.21	0.211013	1.59528
210099F	Picea asperata	2.02	2.2	0.176331	509.505	0.0898417	0.0740207	482.349	0.0357039	0.0224009	525.906	0.0117807	0.040615	504.21	0.0204785	0.157805
210099F	Picea asperata	4.41	2.7	0.920978	509.375	0.469123	0.379728	482.349	0.183161	0.125439	525.906	0.0659691	0.215848	504.21	0.108833	0.827086
210099F	Picea asperata	5.01	3.1	1.33092	509.347	0.677898	0.546485	482.349	0.263597	0.184082	525.906	0.0968095	0.31309	504.21	0.157863	1.19617
210100F	Betula utilis	2.96	3.1	0.608311	427.8	0.260235	0.0995527	486.092	0.0483918	0.150259	485.031	0.0728804	0.479088	470.931	0.225618	0.607125
210100F	Betula utilis	4.01	2.4	0.853381	427.8	0.365076	0.14601	486.092	0.0709745	0.186192	485.031	0.0903088	0.627713	470.931	0.295609	0.821969
210100F	Betula utilis	3.1	2	0.435899	427.8	0.186478	0.0682808	486.092	0.0331908	0.121665	485.031	0.0590111	0.367188	470.931	0.17292	0.451599
210100F	Betula utilis	2.55	2.2	0.327937	427.8	0.140292	0.0494843	486.092	0.0240539	0.101597	485.031	0.0492776	0.292575	470.931	0.137783	0.351406
210100F	Betula utilis	2.61	2.6	0.40288	427.8	0.172352	0.0624589	486.092	0.0303608	0.115743	485.031	0.056139	0.344812	470.931	0.162383	0.421234
210100F	Betula utilis	3.31	3.2	0.777969	427.8	0.332815	0.1315	486.092	0.063921	0.175594	485.031	0.0851687	0.583028	470.931	0.274566	0.756471
210100F	Betula utilis	3.48	4.6	1.21555	427.8	0.520012	0.217869	486.092	0.105904	0.232953	485.031	0.112989	0.832499	470.931	0.39205	1.13096
210100F	Betula utilis	2.89	2.5	0.47213	427.8	0.201977	0.0747361	486.092	0.0363286	0.127976	485.031	0.0620722	0.39135	470.931	0.184299	0.484677
210100F	Betula utilis	2.9	2.52	0.478948	427.8	0.204894	0.0759582	486.092	0.0369227	0.129143	485.031	0.0626384	0.395854	470.931	0.18642	0.490875
210100F	Betula utilis	2.73	3.5	0.585074	427.8	0.250295	0.0952612	486.092	0.0463058	0.146598	485.031	0.0711045	0.464424	470.931	0.218712	0.586417
210100F	Betula utilis	2.01	2.2	0.207303	427.8	0.0886843	0.029452	486.092	0.0143164	0.0759832	485.031	0.0368542	0.202887	470.931	0.0955456	0.2354
210100F	Betula utilis	4.13	2.4	0.903284	427.8	0.386425	0.155707	486.092	0.0756879	0.193016	485.031	0.0936188	0.656842	470.931	0.309327	0.865059
210100F	Betula utilis	2.62	3.9	0.599895	427.8	0.256635	0.0979959	486.092	0.0476351	0.148939	485.031	0.0722401	0.473791	470.931	0.223123	0.599633
210100F	Betula utilis	2.73	3.1	0.520496	427.8	0.222668	0.0834546	486.092	0.0405667	0.136131	485.031	0.0660275	0.423032	470.931	0.199219	0.528481
210100F	Betula utilis	3.39	3.9	0.985709	427.8	0.421686	0.171875	486.092	0.0835473	0.203993	485.031	0.0989428	0.704257	470.931	0.331656	0.935833
210100F	Betula utilis	3.58	4.1	1.14902	427.8	0.49155	0.204427	486.092	0.0993704	0.224794	485.031	0.109032	0.795925	470.931	0.374826	1.07478
210100F	Betula utilis	4.22	4	1.54051	427.8	0.659032	0.284843	486.092	0.13846	0.27067	485.031	0.131283	1.0058	470.931	0.473661	1.40244
210100F	Lonicera ferdinandii	2.14	2.3	0.203314	427.8	0.0869777	0.0181616	488.73	0.00887612	0.016646	471.779	0.00785322	0.306397	429.301	0.131536	0.235243
210100F	Lonicera ferdinandii	2.61	2.4	0.310648	427.8	0.132895	0.0306578	488.73	0.0149834	0.0242895	471.779	0.0114593	0.425178	429.301	0.182529	0.341867
210100F	Lonicera ferdinandii	2.63	4.1	0.528334	427.8	0.226021	0.0590755	488.73	0.028872	0.0389955	471.779	0.0183973	0.64095	429.301	0.275161	0.548451
210100F	Lonicera ferdinandii	2.53	4.15	0.496042	427.8	0.212207	0.0546485	488.73	0.0267084	0.0368637	471.779	0.0173915	0.610458	429.301	0.26207	0.518377
210100F	Lonicera ferdinandii	3.25	3.1	0.606885	427.8	0.259625	0.0701066	488.73	0.0342632	0.0441241	471.779	0.0208168	0.713427	429.301	0.306275	0.62098
210100F	Lonicera ferdinandii	2.01	2.9	0.225292	427.8	0.0963801	0.0206165	488.73	0.0100759	0.018241	471.779	0.0086057	0.331694	429.301	0.142397	0.257458
210100F	Lonicera ferdinandii	3.4	2.6	0.55878	427.8	0.239046	0.0633083	488.73	0.0309407	0.0409925	471.779	0.0193394	0.669314	429.301	0.287337	0.576663
210100F	Lonicera ferdinandii	2.89	2.7	0.42358	427.8	0.181208	0.0449646	488.73	0.0219755	0.0320231	471.779	0.0151078	0.540319	429.301	0.231959	0.45025
210100F	Lonicera ferdinandii	3.26	2.1	0.419365	427.8	0.179404	0.0444125	488.73	0.0217057	0.0317389	471.779	0.0149737	0.536159	429.301	0.230173	0.446257
210100F	Lonicera ferdinandii	3.21	3.1	0.592563	427.8	0.253498	0.0680689	488.73	0.0332673	0.0431947	471.779	0.0203783	0.70038	429.301	0.300674	0.607818
210100F	Lonicera ferdinandii	3.22	3	0.577576	427.8	0.247087	0.0659489	488.73	0.0322312	0.0422195	471.779	0.0199183	0.686649	429.301	0.294779	0.594015
210100F	Lonicera ferdinandii	2.38	2.4	0.260022	427.8	0.111237	0.0246103	488.73	0.0120278	0.0207276	471.779	0.00977887	0.370561	429.301	0.159082	0.292126
210100F	Lonicera ferdinandii	2.18	2.5	0.228346	427.8	0.0976862	0.0209621	488.73	0.0102448	0.0184612	471.779	0.00870958	0.335163	429.301	0.143886	0.260526
210100F	Lonicera ferdinandii	3.03	2.6	0.447456	427.8	0.191422	0.0481154	488.73	0.0235155	0.0336273	471.779	0.0158647	0.56371	429.301	0.242001	0.472803
210100F	Lonicera ferdinandii	2.21	2.8	0.261514	427.8	0.111876	0.0247849	488.73	0.0121131	0.0208336	471.779	0.00982888	0.372203	429.301	0.159787	0.293605
210100F	Lonicera ferdinandii	3.53	3.1	0.711736	427.8	0.304481	0.0853582	488.73	0.0417171	0.0508596	471.779	0.0239945	0.806941	429.301	0.346421	0.716613
210100F	Lonicera ferdinandii	2.21	2.2	0.207257	427.8	0.0886646	0.0185976	488.73	0.00908922	0.0169334	471.779	0.00798884	0.310979	429.301	0.133504	0.239246
210100F	Lonicera ferdinandii	2.81	2.6	0.386921	427.8	0.165525	0.0402081	488.73	0.0196509	0.0295405	471.779	0.0139366	0.503809	429.301	0.216286	0.415398
210100F	Lonicera ferdinandii	2.83	2.4	0.363115	427.8	0.155341	0.037175	488.73	0.0181686	0.0279148	471.779	0.0131696	0.47968	429.301	0.205927	0.392606
210100F	Lonicera ferdinandii	3.71	3.2	0.807729	427.8	0.345546	0.0997954	488.73	0.048773	0.0569315	471.779	0.0268591	0.889833	429.301	0.382006	0.803185
210100F	Lonicera ferdinandii	2.94	2.4	0.390823	427.8	0.167194	0.0407095	488.73	0.019896	0.029806	471.779	0.0140618	0.507732	429.301	0.21797	0.419121
210100F	Lonicera ferdinandii	4	2.8	0.821073	427.8	0.351255	0.101836	488.73	0.0497701	0.0577692	471.779	0.0272543	0.901173	429.301	0.386874	0.815154
210100F	Lonicera ferdinandii	2.92	2.5	0.401197	427.8	0.171632	0.0420483	488.73	0.0205503	0.0305102	471.779	0.0143941	0.518116	429.301	0.222428	0.429004
210100F	Lonicera ferdinandii	2.42	2.5	0.279295	427.8	0.119482	0.0268826	488.73	0.0131383	0.0220918	471.779	0.0104224	0.391615	429.301	0.168121	0.311164
210100F	Lonicera ferdinandii	2.39	2.6	0.283165	427.8	0.121138	0.0273434	488.73	0.0133635	0.0223645	471.779	0.0105511	0.395802	429.301	0.169918	0.314971
210100F	Lonicera ferdinandii	2.77	2.6	0.37637	427.8	0.161011	0.0388582	488.73	0.0189912	0.0288214	471.779	0.0135973	0.493158	429.301	0.211713	0.405312
210100F	Lonicera ferdinandii	2.6	2.4	0.308357	427.8	0.131915	0.0303787	488.73	0.014847	0.0241298	471.779	0.0113839	0.422752	429.301	0.181488	0.339634
210100F	Lonicera ferdinandii	2.8	2.5	0.370009	427.8	0.15829	0.0380488	488.73	0.0185956	0.0283868	471.779	0.0133923	0.486704	429.301	0.208943	0.39922
210100F	Lonicera ferdinandii	3.2	3.11	0.59084	427.8	0.252761	0.0678246	488.73	0.0331479	0.0430827	471.779	0.0203255	0.698806	429.301	0.299998	0.606233
210100F	Lonicera ferdinandii	2.01	2.3	0.180169	427.8	0.0770764	0.0156432	488.73	0.00764532	0.0149459	471.779	0.00705116	0.279074	429.301	0.119807	0.211579
210100F	Lonicera ferdinandii	3.53	3.1	0.711736	427.8	0.304481	0.0853582	488.73	0.0417171	0.0508596	471.779	0.0239945	0.806941	429.301	0.346421	0.716613
210100F	Lonicera ferdinandii	2.41	2.6	0.287752	427.8	0.1231	0.0278915	488.73	0.0136314	0.0226871	471.779	0.0107033	0.400749	429.301	0.172042	0.319477
210100F	Lonicera ferdinandii	4.82	4.1	1.69923	427.8	0.726933	0.250057	488.73	0.12221	0.110476	471.779	0.0521203	1.58101	429.301	0.678731	1.57999
210100F	Cerasus polytricha	4	3.1	0.905738	488.44	0.442399	0.114959	503.292	0.0578578	0.0630506	496.286	0.0312911	0.972185	453.081	0.440479	0.972026
210100F	Crataegus kansuensis	3.15	4.1	0.748183	488.44	0.365442	0.090789	503.292	0.0456934	0.0531748	496.286	0.0263899	0.838696	453.081	0.379997	0.817523
210100F	Salix caprea	3.08	2.1	0.375858	488.44	0.183584	0.038793	503.292	0.0195242	0.0287865	496.286	0.0142863	0.49264	453.081	0.223206	0.440601
210100F	Salix caprea	3.52	2.8	0.641685	488.44	0.313425	0.0751049	503.292	0.0377997	0.0463726	496.286	0.0230141	0.744844	453.081	0.337475	0.711713
210100F	Salix caprea	3.01	2.5	0.425384	488.44	0.207774	0.0452011	503.292	0.0227494	0.0321446	496.286	0.0159529	0.542096	453.081	0.245614	0.49209
210100F	Salix caprea	2.81	2.2	0.329358	488.44	0.160872	0.0329543	503.292	0.0165857	0.0255895	496.286	0.0126997	0.444837	453.081	0.201547	0.391705
210100F	Salix caprea	4.27	2.3	0.770397	488.44	0.376293	0.0941299	503.292	0.0473748	0.05458	496.286	0.0270873	0.857877	453.081	0.388688	0.839443
210100F	Salix caprea	3.11	2.4	0.43557	488.44	0.21275	0.0465418	503.292	0.0234241	0.0328299	496.286	0.016293	0.552102	453.081	0.250147	0.502614
210100F	Salix caprea	2.71	2.1	0.293658	488.44	0.143434	0.0286003	503.292	0.0143943	0.0231017	496.286	0.0114651	0.407091	453.081	0.184445	0.353739
210100F	Salix caprea	5.91	3.1	1.92274	488.44	0.939141	0.291288	503.292	0.146603	0.123341	496.286	0.0612124	1.73945	453.081	0.788113	1.93507
210100F	Salix caprea	5.08	2.6	1.21206	488.44	0.592019	0.164744	503.292	0.0829146	0.081747	496.286	0.0405699	1.21768	453.081	0.551708	1.26721
210100F	Salix caprea	3.88	2.6	0.720841	488.44	0.352088	0.0867089	503.292	0.0436399	0.0514392	496.286	0.0255286	0.814908	453.081	0.36922	0.790476
210100F	Salix caprea	3.62	2.1	0.513236	488.44	0.250685	0.0569975	503.292	0.0286864	0.0380006	496.286	0.0188592	0.626748	453.081	0.283968	0.582198
210100F	Salix caprea	4.68	2.4	0.957902	488.44	0.467878	0.123191	503.292	0.0620009	0.0662776	496.286	0.0328927	1.01518	453.081	0.45996	1.02273
210100F	Hippophae rhamnoides	5.01	2.3	1.04849	488.44	0.512124	0.137736	503.292	0.0693215	0.0718371	496.286	0.0356518	1.08861	453.081	0.49323	1.11033
210100F	Hippophae rhamnoides	3.6	2	0.484447	488.44	0.236623	0.0530751	503.292	0.0267123	0.0360946	496.286	0.0179132	0.5994	453.081	0.271577	0.552826
210100F	Sorbus koehneana	3.52	2.4	0.553059	488.44	0.270136	0.0625089	503.292	0.0314602	0.0406182	496.286	0.0201583	0.664013	453.081	0.300852	0.622607
210100F	Sorbus koehneana	3.23	2.4	0.46856	488.44	0.228863	0.0509337	503.292	0.0256345	0.0350375	496.286	0.0173886	0.58415	453.081	0.264668	0.536554
210100F	Malus micromalus	2.61	2.8	0.360428	488.44	0.176047	0.0368356	503.292	0.0185391	0.0277306	496.286	0.0137623	0.476935	453.081	0.21609	0.424439
210100F	Malus micromalus	2.79	4	0.578134	488.44	0.282384	0.0660277	503.292	0.0332312	0.0422559	496.286	0.020971	0.687163	453.081	0.31134	0.647927
210100F	Malus micromalus	2.4	2.2	0.242987	488.44	0.118684	0.0226345	503.292	0.0113918	0.0195127	496.286	0.0096839	0.351654	453.081	0.159328	0.299088
210100F	Malus micromalus	2.07	2.1	0.174671	488.44	0.0853162	0.0150557	503.292	0.00757743	0.0145386	496.286	0.00721532	0.272468	453.081	0.12345	0.223559
210100F	Malus micromalus	2.37	2.2	0.237164	488.44	0.11584	0.0219664	503.292	0.0110555	0.0190953	496.286	0.00947675	0.345123	453.081	0.156369	0.292741
210100F	Malus micromalus	2.51	2.7	0.322754	488.44	0.157646	0.0321401	503.292	0.0161758	0.0251315	496.286	0.0124724	0.437927	453.081	0.198417	0.384711
210100F	Malus micromalus	2.51	2.9	0.345776	488.44	0.168891	0.0349949	503.292	0.0176127	0.0267235	496.286	0.0132625	0.461879	453.081	0.209269	0.409035
210100F	Malus micromalus	2.39	2.7	0.293659	488.44	0.143435	0.0286004	503.292	0.0143944	0.0231018	496.286	0.0114651	0.407092	453.081	0.184446	0.35374
210100F	Malus micromalus	2.2	2.2	0.205452	488.44	0.100351	0.0183978	503.292	0.00925948	0.0168019	496.286	0.00833857	0.308884	453.081	0.13995	0.257899
210100F	Malus micromalus	2.01	2.3	0.180169	488.44	0.0880018	0.0156432	503.292	0.00787312	0.0149459	496.286	0.00741744	0.279074	453.081	0.126443	0.229735
210100F	Malus micromalus	2.32	2.3	0.237577	488.44	0.116042	0.0220137	503.292	0.0110793	0.019125	496.286	0.00949148	0.345588	453.081	0.156579	0.293192
210100F	Malus micromalus	2.01	2.2	0.17261	488.44	0.0843097	0.0148367	503.292	0.00746718	0.0143856	496.286	0.00713939	0.269981	453.081	0.122323	0.221239
210100F	Malus micromalus	2.22	2.3	0.218225	488.44	0.10659	0.0198206	503.292	0.00997558	0.01773	496.286	0.00879915	0.323623	453.081	0.146628	0.271992
210100F	Malus micromalus	4.69	3.9	1.53608	488.44	0.750282	0.220745	503.292	0.111099	0.100969	496.286	0.0501096	1.46236	453.081	0.662566	1.57406
210100F	Malus micromalus	2.49	3.2	0.374383	488.44	0.182863	0.038605	503.292	0.0194296	0.0286857	496.286	0.0142363	0.491144	453.081	0.222528	0.439058
210100F	Malus micromalus	2.62	2.9	0.375591	488.44	0.183454	0.038759	503.292	0.0195071	0.0287683	496.286	0.0142773	0.492369	453.081	0.223083	0.440322
210100F	Berberis arguta	4.61	2.7	1.04237	488.44	0.509134	0.136743	503.292	0.0688219	0.0714631	496.286	0.0354661	1.0837	453.081	0.491003	1.10443
210100F	Berberis arguta	2.98	2.3	0.385013	488.44	0.188056	0.0399634	503.292	0.0201133	0.0294107	496.286	0.0145961	0.501889	453.081	0.227396	0.450162
210100F	Berberis arguta	2.83	2.2	0.333894	488.44	0.163087	0.0335157	503.292	0.0168682	0.0259033	496.286	0.0128555	0.449564	453.081	0.203689	0.3965
210100F	Berberis arguta	2.1	2.2	0.187824	488.44	0.0917407	0.0164682	503.292	0.00828831	0.0155106	496.286	0.00769772	0.288194	453.081	0.130575	0.238302
210100F	Berberis arguta	2.29	2	0.202479	488.44	0.0988986	0.0180695	503.292	0.00909423	0.016585	496.286	0.0082309	0.305423	453.081	0.138382	0.254605
210100F	Berberis arguta	2.08	2.4	0.200527	488.44	0.0979453	0.0178546	503.292	0.00898607	0.0164424	496.286	0.00816013	0.303145	453.081	0.137349	0.252441
210100F	Berberis arguta	2.88	2.4	0.375588	488.44	0.183452	0.0387585	503.292	0.0195069	0.028768	496.286	0.0142772	0.492366	453.081	0.223082	0.440318
210100F	Berberis arguta	2.36	2.4	0.255825	488.44	0.124955	0.0241206	503.292	0.0121397	0.0204291	496.286	0.0101387	0.365929	453.081	0.165796	0.313029
210100F	Berberis arguta	4.27	2.5	0.834892	488.44	0.407794	0.103957	503.292	0.0523206	0.0586351	496.286	0.0290998	0.912873	453.081	0.413606	0.902821
210100F	Berberis arguta	2.7	2.4	0.331635	488.44	0.161984	0.033236	503.292	0.0167274	0.0257471	496.286	0.0127779	0.447212	453.081	0.202624	0.394113
210100F	Berberis arguta	2.91	2.3	0.367763	488.44	0.17963	0.0377637	503.292	0.0190062	0.0282332	496.286	0.0140117	0.484419	453.081	0.219481	0.43213
210100F	Berberis arguta	2.5	2.4	0.285895	488.44	0.139643	0.0276694	503.292	0.0139258	0.0225566	496.286	0.0111945	0.398749	453.081	0.180665	0.345428
210100F	Berberis arguta	2.31	2.3	0.235606	488.44	0.115079	0.0217884	503.292	0.0109659	0.0189835	496.286	0.00942126	0.34337	453.081	0.155575	0.291041
210100F	Berberis arguta	2.6	2.2	0.283542	488.44	0.138493	0.0273884	503.292	0.0137844	0.022391	496.286	0.0111124	0.39621	453.081	0.179515	0.342906
210100F	Berberis arguta	2.62	2.9	0.375591	488.44	0.183454	0.038759	503.292	0.0195071	0.0287683	496.286	0.0142773	0.492369	453.081	0.223083	0.440322
210100F	Berberis arguta	2.72	1.5	0.213811	488.44	0.104434	0.0193266	503.292	0.00972694	0.0174099	496.286	0.00864031	0.318552	453.081	0.14433	0.267131
210100F	Berberis arguta	2.76	2.4	0.345994	488.44	0.168997	0.0350222	503.292	0.0176264	0.0267385	496.286	0.0132699	0.462104	453.081	0.209371	0.409264
210100F	Berberis arguta	2.92	2.2	0.354673	488.44	0.173236	0.0361104	503.292	0.0181741	0.0273356	496.286	0.0135663	0.471038	453.081	0.213418	0.418395
210100F	Berberis arguta	2.92	2.4	0.385712	488.44	0.188397	0.040053	503.292	0.0201584	0.0294583	496.286	0.0146197	0.502592	453.081	0.227715	0.450891
210100F	Berberis arguta	3.21	2.2	0.425723	488.44	0.20794	0.0452457	503.292	0.0227718	0.0321675	496.286	0.0159643	0.542431	453.081	0.245765	0.492442
210100F	Berberis arguta	3.03	2.2	0.380888	488.44	0.186041	0.0394352	503.292	0.0198474	0.0291296	496.286	0.0144566	0.497727	453.081	0.225511	0.445856
210100F	Berberis arguta	4.06	2.3	0.699003	488.44	0.341421	0.083476	503.292	0.0420128	0.0500477	496.286	0.024838	0.795761	453.081	0.360544	0.768816
210100F	Berberis arguta	3.5	2.35	0.536023	488.44	0.261815	0.0601393	503.292	0.0302677	0.039501	496.286	0.0196038	0.648149	453.081	0.293664	0.605351
210100F	Berberis arguta	2.41	2.3	0.25567	488.44	0.124879	0.0241025	503.292	0.0121306	0.0204181	496.286	0.0101332	0.365758	453.081	0.165718	0.312861
210100F	Berberis arguta	3	2.8	0.471465	488.44	0.230282	0.051324	503.292	0.025831	0.0352311	496.286	0.0174847	0.586948	453.081	0.265935	0.539533
210100F	Berberis arguta	4.16	2.6	0.82451	488.44	0.402724	0.102363	503.292	0.0515183	0.0579847	496.286	0.028777	0.904088	453.081	0.409625	0.892645
210100F	Berberis arguta	2.97	2.6	0.430527	488.44	0.210286	0.0458771	503.292	0.0230896	0.0324908	496.286	0.0161247	0.547155	453.081	0.247906	0.497406
210100F	Berberis arguta	3.41	2.4	0.520215	488.44	0.254094	0.0579563	503.292	0.029169	0.0384609	496.286	0.0190876	0.633325	453.081	0.286948	0.589298
210100F	Berberis arguta	2.37	2	0.21634	488.44	0.105669	0.0196094	503.292	0.00986927	0.0175934	496.286	0.00873137	0.321461	453.081	0.145648	0.269918
210100F	Berberis arguta	2.41	2.2	0.244943	488.44	0.11964	0.0228598	503.292	0.0115052	0.0196527	496.286	0.00975336	0.35384	453.081	0.160318	0.301217
210100F	Picea asperata	20.64	8.8	50.2033	509.091	25.5581	19.7427	482.349	9.52287	8.0595	525.906	4.23854	12.2224	504.21	6.16263	45.4821
210100F	Picea asperata	24.06	8.9	67.6351	509.072	34.4311	26.4988	482.349	12.7817	10.9895	525.906	5.77943	16.5096	504.21	8.3243	61.3165
210100F	Picea asperata	21.94	8.3	53.2906	509.087	27.1296	20.9412	482.349	10.101	8.5758	525.906	4.51006	12.9808	504.21	6.54507	48.2857
210100F	Picea asperata	5.22	2.7	1.2629	509.351	0.643259	0.518864	482.349	0.250274	0.174293	525.906	0.0916614	0.296933	504.21	0.149717	1.13491
210100F	Picea asperata	4.43	2.1	0.734103	509.392	0.373946	0.303442	482.349	0.146365	0.0990415	525.906	0.0520865	0.171651	504.21	0.0865482	0.658946
210100F	Picea asperata	11.93	5.6	11.7637	509.189	5.98995	4.70907	482.349	2.27142	1.78026	525.906	0.936251	2.82641	504.21	1.4251	10.6227
210100F	Picea asperata	18.48	7.1	33.3697	509.118	16.9891	13.1895	482.349	6.36193	5.26918	525.906	2.77109	8.09452	504.21	4.08134	30.2035
210100F	Picea asperata	7.02	4.6	3.62266	509.272	1.84492	1.47051	482.349	0.709301	0.522317	525.906	0.27469	0.860693	504.21	0.43397	3.26288
210100F	Picea asperata	24.64	8.6	68.487	509.071	34.8647	26.8283	482.349	12.9406	11.1335	525.906	5.85518	16.7194	504.21	8.43008	62.0906
210100F	Picea asperata	31.53	9.1	114.659	509.038	58.366	44.6239	482.349	21.5243	19.0303	525.906	10.0081	28.1169	504.21	14.1768	104.075
210100F	Picea asperata	2.1	2.05	0.1775	509.505	0.0904372	0.0745062	482.349	0.035938	0.0225557	525.906	0.0118622	0.0408872	504.21	0.0206157	0.158853
210100F	Picea asperata	2.9	1.6	0.257518	509.475	0.131199	0.107667	482.349	0.0519331	0.033244	525.906	0.0174832	0.0595569	504.21	0.0300291	0.230644
210100F	Picea asperata	5.01	3.2	1.37107	509.344	0.698348	0.562784	482.349	0.271459	0.189871	525.906	0.0998541	0.322633	504.21	0.162675	1.23234
210100F	Picea asperata	28.89	8.9	95.312	509.05	48.5186	37.1812	482.349	17.9343	15.702	525.906	8.25779	23.3352	504.21	11.7658	86.4765
210100F	Picea asperata	3.74	2.9	0.723288	509.393	0.368438	0.299021	482.349	0.144233	0.0975218	525.906	0.0512873	0.169097	504.21	0.0852602	0.649218
210100F	Picea asperata	20.06	7.8	42.5029	509.102	21.6383	16.7491	482.349	8.07894	6.77748	525.906	3.56431	10.3323	504.21	5.20966	38.4913
210100F	Picea asperata	6.39	3.5	2.3517	509.304	1.19773	0.959386	482.349	0.462759	0.333059	525.906	0.175158	0.556372	504.21	0.280528	2.11618
210100F	Picea asperata	19.17	7.8	39.0366	509.108	19.8738	15.3994	482.349	7.42789	6.20332	525.906	3.26236	9.48247	504.21	4.78115	35.3452
210100F	Picea asperata	24.22	7.9	61.2412	509.078	31.1766	24.0236	482.349	11.5878	9.91077	525.906	5.21213	14.9358	504.21	7.53078	55.5072
210100F	Picea asperata	2.04	2.1	0.171962	509.507	0.0876162	0.0722059	482.349	0.0348285	0.0218226	525.906	0.0114766	0.039598	504.21	0.0199657	0.153887
210100F	Picea asperata	21.58	8.3	51.663	509.09	26.3011	20.3095	482.349	9.79626	8.30346	525.906	4.36684	12.5809	504.21	6.34343	46.8076
210100F	Picea asperata	9.29	4.8	6.3722	509.232	3.24493	2.56953	482.349	1.23941	0.940389	525.906	0.494556	1.5222	504.21	0.767506	5.7464
210100F	Picea asperata	23.61	8.3	61.148	509.079	31.1291	23.9875	482.349	11.5704	9.89509	525.906	5.20388	14.9129	504.21	7.51923	55.4226
210100F	Picea asperata	2.32	2	0.208993	509.492	0.10648	0.0875736	482.349	0.0422411	0.0267422	525.906	0.0140639	0.0482263	504.21	0.0243162	0.187101
210100F	Picea asperata	6.7	4.3	3.11631	509.283	1.58709	1.26719	482.349	0.611228	0.446524	525.906	0.23483	0.739307	504.21	0.372766	2.80591
210100F	Picea asperata	4.4	3.2	1.07518	509.363	0.547656	0.442538	482.349	0.213458	0.147392	525.906	0.0775142	0.252385	504.21	0.127255	0.965882
210100F	Picea asperata	25.36	8.8	73.862	509.066	37.6007	28.9064	482.349	13.943	12.044	525.906	6.33398	18.0435	504.21	9.09772	66.9754
210100F	Picea asperata	8.71	4.4	5.20521	509.246	2.65074	2.10397	482.349	1.01485	0.761799	525.906	0.400634	1.24102	504.21	0.625735	4.69195
210100F	Picea asperata	6.72	4.5	3.27007	509.28	1.66538	1.32897	482.349	0.641028	0.46949	525.906	0.246907	0.776149	504.21	0.391342	2.94466
210100F	Picea asperata	9.48	1.9	2.77826	509.292	1.41495	1.13123	482.349	0.545647	0.396198	525.906	0.208363	0.658368	504.21	0.331955	2.50091
210100F	Picea asperata	16.21	7.3	26.7896	509.133	13.6395	10.6173	482.349	5.12126	4.1926	525.906	2.20491	6.48551	504.21	3.27006	24.2357
210100F	Picea asperata	32.27	11.2	145.498	509.023	74.0619	56.4542	482.349	27.2307	24.3808	525.906	12.822	35.7523	504.21	18.0267	132.141
210100F	Picea asperata	2.3	2.6	0.262851	509.473	0.133915	0.109872	482.349	0.0529969	0.0339619	525.906	0.0178607	0.0608035	504.21	0.0306577	0.235431
210100F	Picea asperata	15.73	7.7	26.6202	509.133	13.5532	10.551	482.349	5.08926	4.165	525.906	2.1904	6.44411	504.21	3.24918	24.0821
210100F	Picea asperata	18.85	7.5	36.4587	509.112	18.5616	14.3946	482.349	6.94325	5.77765	525.906	3.0385	8.85086	504.21	4.46269	33.006
210100F	Picea asperata	23.91	9.4	70.3612	509.07	35.8187	27.5532	482.349	13.2903	11.4507	525.906	6.02197	17.181	504.21	8.66283	63.7938
210100F	Picea asperata	14.24	7.9	22.6277	509.144	11.5207	8.98642	482.349	4.3346	3.51701	525.906	1.84962	5.46954	504.21	2.75779	20.4628
210100F	Picea asperata	19.68	8.8	45.9149	509.097	23.3752	18.0764	482.349	8.71912	7.34448	525.906	3.8625	11.1695	504.21	5.63175	41.5885
210100F	Picea asperata	9.91	6.3	9.27897	509.205	4.7249	3.72499	482.349	1.79675	1.39066	525.906	0.731354	2.22447	504.21	1.1216	8.3746
210100F	Picea asperata	18.39	7.4	34.3735	509.116	17.5001	13.5812	482.349	6.55091	5.43421	525.906	2.85788	8.34024	504.21	4.20523	31.1141
210100F	Picea asperata	18.41	7.4	34.4436	509.116	17.5358	13.6086	482.349	6.5641	5.44574	525.906	2.86395	8.3574	504.21	4.21388	31.1777
210100F	Picea asperata	15.47	7.1	23.9124	509.141	12.1748	9.49024	482.349	4.57761	3.72506	525.906	1.95903	5.783	504.21	2.91584	21.6273
210100F	Picea asperata	2.1	2.2	0.189624	509.499	0.0966131	0.0795394	482.349	0.0383658	0.0241639	525.906	0.0127079	0.043711	504.21	0.0220395	0.169726
210100F	Picea asperata	3.5	2.3	0.514235	509.42	0.261962	0.213395	482.349	0.102931	0.0683493	525.906	0.0359453	0.119799	504.21	0.0604037	0.461242
210100F	Picea asperata	11.12	6.5	11.8568	509.188	6.03735	4.74589	482.349	2.28918	1.79493	525.906	0.943965	2.84899	504.21	1.43649	10.707
210101F	Betula utilis	3.5	2	0.550772	427.8	0.23562	0.0889673	486.092	0.0432463	0.141094	485.031	0.0684349	0.442559	470.931	0.208415	0.555716
210101F	Betula utilis	4.05	2.3	0.834908	427.8	0.357174	0.14244	486.092	0.0692388	0.183629	485.031	0.0890657	0.616843	470.931	0.290491	0.805969
210101F	Lonicera ferdinandii	3.31	2.9	0.589522	427.8	0.252197	0.0676377	488.73	0.0330566	0.042997	471.779	0.0202851	0.6976	429.301	0.29948	0.605019
210101F	Betula utilis	6.65	7.4	6.6961	427.8	2.86459	1.50173	524.576	0.787769	0.6865	531.604	0.364946	3.24988	474.643	1.54253	5.55984
210101F	Salix caprea	4.82	2.3	0.973162	488.44	0.475331	0.125619	503.292	0.0632231	0.067218	496.286	0.0333594	1.02766	453.081	0.465613	1.03753
210101F	Salix caprea	3.2	4.3	0.807497	488.44	0.394414	0.09976	503.292	0.0502084	0.056917	496.286	0.0282471	0.889635	453.081	0.403077	0.875946
210101F	Salix caprea	3.82	2.3	0.62151	488.44	0.30357	0.0721993	503.292	0.0363373	0.0450707	496.286	0.022368	0.726679	453.081	0.329245	0.69152
210101F	Salix caprea	4.62	2.1	0.821483	488.44	0.401245	0.101899	503.292	0.0512847	0.0577949	496.286	0.0286828	0.901521	453.081	0.408463	0.889675
210101F	Salix caprea	3.97	2.8	0.809239	488.44	0.395265	0.100026	503.292	0.0503423	0.0570264	496.286	0.0283014	0.891118	453.081	0.403749	0.877657
210101F	Salix caprea	4.02	2.7	0.800442	488.44	0.390968	0.0986846	503.292	0.0496672	0.0564735	496.286	0.028027	0.883622	453.081	0.400353	0.869015
210101F	Salix caprea	6.5	4.4	3.23786	488.44	1.5815	0.554469	503.292	0.27906	0.196277	496.286	0.0974093	2.60221	453.081	1.17901	3.13699
210101F	Salix caprea	6.8	4.5	3.60958	488.44	1.76306	0.634123	503.292	0.319149	0.216243	496.286	0.107318	2.83023	453.081	1.28232	3.47185
210101F	Salix caprea	7.03	2	1.76093	488.44	0.860107	0.261317	503.292	0.131519	0.114044	496.286	0.0565987	1.6252	453.081	0.736346	1.78457
210101F	Salix caprea	11.01	5.5	11.0933	488.44	5.4184	2.53758	503.292	1.27714	0.588297	496.286	0.291964	6.74022	453.081	3.05387	10.0414
210101F	Salix caprea	3.33	2.5	0.516886	488.44	0.252468	0.0574986	503.292	0.0289386	0.0382414	496.286	0.0189787	0.63019	453.081	0.285527	0.585912
210101F	Salix caprea	12.06	4.7	11.3639	488.44	5.55057	2.61425	503.292	1.31573	0.601072	496.286	0.298304	6.86694	453.081	3.11128	10.2759
210101F	Salix caprea	4.12	5.2	1.57891	488.44	0.771203	0.228372	503.292	0.114938	0.103475	496.286	0.0513533	1.49377	453.081	0.6768	1.61429
210101F	Salix caprea	9.21	5.6	8.00019	488.44	3.90761	1.69466	503.292	0.852911	0.439595	496.286	0.218165	5.2355	453.081	2.37211	7.3508
210101F	Salix caprea	5.22	2.1	1.03958	488.44	0.507774	0.136292	503.292	0.0685948	0.0712928	496.286	0.0353816	1.08146	453.081	0.489989	1.10174
210101F	Salix caprea	9.36	4.3	6.39761	488.44	3.12485	1.2858	503.292	0.647136	0.360174	496.286	0.178749	4.4048	453.081	1.99573	5.94647
210101F	Salix caprea	10	7.1	11.787	488.44	5.75723	2.73499	503.292	1.3765	0.620982	496.286	0.308185	7.06372	453.081	3.20044	10.6424
210101F	Salix caprea	8.46	7.2	8.65367	488.44	4.2268	1.86724	503.292	0.939769	0.471465	496.286	0.233982	5.56305	453.081	2.52051	7.92106
210101F	Salix caprea	9.25	5.3	7.65022	488.44	3.73667	1.60357	503.292	0.807067	0.422411	496.286	0.209637	5.05759	453.081	2.2915	7.04488
210101F	Salix caprea	8.74	5.1	6.60799	488.44	3.2276	1.33823	503.292	0.67352	0.370713	496.286	0.18398	4.51633	453.081	2.04627	6.13137
210101F	Salix caprea	3.5	2	0.458832	488.44	0.224112	0.0496307	503.292	0.0249788	0.0343883	496.286	0.0170664	0.574755	453.081	0.260411	0.526567
210101F	Salix caprea	5.33	3.9	1.96582	488.44	0.960187	0.299371	503.292	0.150671	0.125802	496.286	0.0624337	1.7695	453.081	0.801729	1.97502
210101F	Salix caprea	3.27	4.7	0.917297	488.44	0.448044	0.116773	503.292	0.0587711	0.0637674	496.286	0.0316469	0.98176	453.081	0.444817	0.983279
210101F	Salix caprea	3.31	4.3	0.861878	488.44	0.420976	0.108123	503.292	0.0544173	0.0603216	496.286	0.0299368	0.935596	453.081	0.423901	0.929231
210101F	Salix caprea	5.3	4.4	2.18439	488.44	1.06694	0.341005	503.292	0.171625	0.138198	496.286	0.0685856	1.91972	453.081	0.869789	2.17694
210101F	Salix caprea	5.2	4.7	2.24387	488.44	1.09599	0.352509	503.292	0.177415	0.141547	496.286	0.0702478	1.95999	453.081	0.888036	2.23169
210101F	Salix caprea	5.72	2.9	1.69288	488.44	0.82687	0.248902	503.292	0.12527	0.110108	496.286	0.0546449	1.57644	453.081	0.714256	1.72104
210101F	Salix caprea	6.8	4.9	3.91847	488.44	1.91394	0.701806	503.292	0.353213	0.232664	496.286	0.115468	3.01565	453.081	1.36634	3.74895
210101F	Hippophae rhamnoides	7.43	2.3	2.24188	488.44	1.09502	0.352124	503.292	0.177221	0.141435	496.286	0.0701923	1.95865	453.081	0.887428	2.22987
210101F	Hippophae rhamnoides	3.12	2.4	0.438275	488.44	0.214071	0.046899	503.292	0.0236039	0.0330116	496.286	0.0163832	0.55475	453.081	0.251347	0.505405
210101F	Hippophae rhamnoides	4.75	2.1	0.866641	488.44	0.423302	0.108861	503.292	0.0547889	0.0606187	496.286	0.0300842	0.939589	453.081	0.42571	0.933885
210101F	Picea asperata	5.23	4.2	1.91687	509.319	0.9763	0.783828	482.349	0.378079	0.269182	525.906	0.141564	0.452582	504.21	0.228196	1.72414
210101F	Picea asperata	3	3.7	0.601306	509.408	0.30631	0.249099	482.349	0.120153	0.0804492	525.906	0.0423087	0.140311	504.21	0.0707461	0.539517
210101F	Picea asperata	38.76	19.4	343.455	508.971	174.809	131.794	482.349	63.5709	59.5629	525.906	31.3245	85.0079	504.21	42.8618	312.566
210101F	Picea asperata	28.68	17.9	181.03	509.01	92.1458	70.0444	482.349	33.7859	30.6015	525.906	16.0935	44.5661	504.21	22.4706	164.496
210101F	Picea asperata	25.11	18.3	144.038	509.024	73.3188	55.8949	482.349	26.9609	24.1263	525.906	12.6882	35.3904	504.21	17.8442	130.812
210101F	Picea asperata	14.67	14.8	43.0909	509.101	21.9376	16.9779	482.349	8.1893	6.87506	525.906	3.61563	10.4766	504.21	5.28238	39.025
210101F	Picea asperata	28.89	18.2	186.406	509.008	94.8823	72.0977	482.349	34.7763	31.5474	525.906	16.591	45.9011	504.21	23.1438	169.393
210101F	Picea asperata	3.08	2.2	0.388308	509.442	0.19782	0.161632	482.349	0.0779633	0.0510051	525.906	0.0268239	0.0901966	504.21	0.045478	0.348085
210101F	Picea asperata	6.62	5.4	3.77156	509.27	1.92074	1.53024	482.349	0.738109	0.544692	525.906	0.286457	0.89642	504.21	0.451984	3.39729
210101F	Picea asperata	8.81	6.3	7.44316	509.221	3.79021	2.99587	482.349	1.44506	1.10547	525.906	0.581375	1.78066	504.21	0.897824	6.71447
210101F	Picea asperata	7.78	2.5	2.48104	509.3	1.2636	1.01153	482.349	0.48791	0.352158	525.906	0.185202	0.587282	504.21	0.296113	2.23282
210101F	Picea asperata	5.64	4.7	2.45315	509.301	1.24939	1.00029	482.349	0.482487	0.348036	525.906	0.183034	0.580615	504.21	0.292752	2.20766
210101F	Picea asperata	38.8	18.6	330.793	508.973	168.365	126.998	482.349	61.2573	57.2813	525.906	30.1246	81.8485	504.21	41.2688	301.016
210101F	Picea asperata	3.62	4.4	1.00527	509.368	0.512055	0.414078	482.349	0.19973	0.137423	525.906	0.0722713	0.235815	504.21	0.1189	0.902956
210101F	Picea asperata	2.27	2.8	0.274887	509.469	0.140046	0.114849	482.349	0.0553971	0.0355843	525.906	0.018714	0.0636181	504.21	0.0320769	0.246234
210101F	Picea asperata	6.26	4.5	2.86336	509.29	1.45828	1.16547	482.349	0.562165	0.408844	525.906	0.215013	0.678734	504.21	0.342224	2.57768
210101F	Picea asperata	5.33	4.3	2.03033	509.315	1.03408	0.829678	482.349	0.400195	0.285797	525.906	0.150302	0.479644	504.21	0.241841	1.82642
210101F	Picea asperata	18.33	12.2	54.5868	509.086	27.7893	21.4441	482.349	10.3435	8.79292	525.906	4.62425	13.2994	504.21	6.70569	49.4628
210101F	Picea asperata	2.08	2.4	0.202056	509.494	0.102946	0.0846972	482.349	0.0408537	0.0258176	525.906	0.0135776	0.0466087	504.21	0.0235005	0.180878
210101F	Picea asperata	5.49	5.2	2.56398	509.298	1.30583	1.04495	482.349	0.504029	0.364426	525.906	0.191654	0.60711	504.21	0.306111	2.30762
210101F	Picea asperata	2.3	1.8	0.18633	509.501	0.0949353	0.0781725	482.349	0.0377064	0.0237266	525.906	0.0124779	0.0429437	504.21	0.0216526	0.166772
210101F	Picea asperata	2.31	5.6	0.543343	509.415	0.276787	0.225338	482.349	0.108692	0.0723854	525.906	0.0380679	0.126652	504.21	0.0638593	0.487406
210101F	Picea asperata	8.3	5.7	6.06063	509.236	3.08629	2.44534	482.349	1.17951	0.892566	525.906	0.469405	1.44708	504.21	0.729629	5.46483
210101F	Picea asperata	7.2	5.1	4.18404	509.262	2.13078	1.69554	482.349	0.817843	0.606859	525.906	0.31915	0.99546	504.21	0.501921	3.76969
210101F	Picea asperata	9.2	5.7	7.34996	509.222	3.74276	2.9588	482.349	1.42717	1.09107	525.906	0.573798	1.75815	504.21	0.886475	6.6302
210101F	Picea asperata	5.31	5.3	2.45214	509.301	1.24888	0.999879	482.349	0.482291	0.347886	525.906	0.182955	0.580373	504.21	0.29263	2.20675
210101F	Picea asperata	39.45	19.2	351.58	508.969	178.943	134.871	482.349	65.0549	61.0288	525.906	32.0954	87.0357	504.21	43.8842	319.978
210101F	Picea asperata	29.62	18.1	194.331	509.005	98.9157	75.1226	482.349	36.2354	32.9435	525.906	17.3252	47.8695	504.21	24.1362	176.612
210101F	Picea asperata	43.5	18.5	407.861	508.96	207.585	156.158	482.349	75.3229	71.2183	525.906	37.4541	101.092	504.21	50.9718	371.334
210101F	Picea asperata	5.37	2.4	1.19266	509.355	0.607487	0.490322	482.349	0.236506	0.164206	525.906	0.086357	0.280256	504.21	0.141308	1.07166
210101F	Picea asperata	5.51	4.4	2.20766	509.309	1.12438	0.901275	482.349	0.43473	0.31184	525.906	0.163998	0.521967	504.21	0.263181	1.98629
210101F	Picea asperata	13.98	6.1	17.1556	509.163	8.73498	6.83623	482.349	3.29745	2.63657	525.906	1.38659	4.13633	504.21	2.08558	15.5046
210101F	Picea asperata	3.37	2.2	0.45954	509.429	0.234103	0.190932	482.349	0.0920962	0.0607913	525.906	0.0319705	0.106931	504.21	0.0539157	0.412085
210101F	Picea asperata	8.68	6.3	7.23871	509.223	3.68611	2.91454	482.349	1.40583	1.07388	525.906	0.564759	1.73129	504.21	0.872931	6.52963
210101F	Picea asperata	6.32	5.7	3.63735	509.272	1.8524	1.47641	482.349	0.712144	0.524524	525.906	0.27585	0.864218	504.21	0.435747	3.27614
210101F	Picea asperata	3	3.1	0.509536	509.421	0.259568	0.211466	482.349	0.102001	0.0676986	525.906	0.0356031	0.118693	504.21	0.059846	0.457018
210101F	Picea asperata	39.22	19.1	346.045	508.97	176.127	132.775	482.349	64.0441	60.0301	525.906	31.5702	85.6544	504.21	43.1878	314.929
210101F	Picea asperata	4.92	4.7	1.89949	509.32	0.967448	0.776802	482.349	0.37469	0.26664	525.906	0.140228	0.448437	504.21	0.226106	1.70847
210101F	Picea asperata	2.01	2.5	0.196897	509.496	0.100318	0.0825573	482.349	0.0398215	0.0251308	525.906	0.0132164	0.045406	504.21	0.0228941	0.17625
210101F	Picea asperata	7.31	5.2	4.3836	509.259	2.23239	1.77544	482.349	0.856383	0.637026	525.906	0.335015	1.04341	504.21	0.526096	3.94988
210101F	Picea asperata	4.37	4.7	1.52133	509.337	0.774869	0.623725	482.349	0.300854	0.211593	525.906	0.111278	0.358365	504.21	0.180691	1.36769
210101F	Picea asperata	4.92	5.2	2.0881	509.313	1.06349	0.853009	482.349	0.411448	0.294271	525.906	0.154759	0.493427	504.21	0.248791	1.87849
210101F	Picea asperata	4.19	4.1	1.23732	509.352	0.630231	0.508471	482.349	0.245261	0.170616	525.906	0.0897281	0.290858	504.21	0.146654	1.11187
210101F	Picea asperata	9.09	6.9	8.59469	509.211	4.37651	3.45345	482.349	1.66577	1.28406	525.906	0.675295	2.05894	504.21	1.03814	7.75571
210101F	Picea asperata	9.6	7.4	10.1653	509.199	5.17614	4.07633	482.349	1.96622	1.52919	525.906	0.80421	2.43902	504.21	1.22978	9.17634
210101F	Picea asperata	5.57	6.8	3.38683	509.277	1.72484	1.37586	482.349	0.663646	0.486959	525.906	0.256095	0.804137	504.21	0.405454	3.05003
210101F	Picea asperata	14.43	8.4	24.5701	509.139	12.5096	9.74801	482.349	4.70195	3.83174	525.906	2.01513	5.94351	504.21	2.99678	22.2234
210101F	Picea asperata	11.61	6.8	13.4098	509.18	6.82801	5.35956	482.349	2.58518	2.04028	525.906	1.07299	3.22584	504.21	1.6265	12.1127
210101F	Picea asperata	4.68	4.5	1.66065	509.33	0.845821	0.680169	482.349	0.328079	0.231815	525.906	0.121913	0.391527	504.21	0.197412	1.49322
210101F	Picea asperata	8.01	8.6	8.33517	509.213	4.24438	3.35039	482.349	1.61606	1.24372	525.906	0.654081	1.99619	504.21	1.0065	7.52102
210101F	Picea asperata	15.52	7.6	25.6418	509.136	13.0552	10.1679	482.349	4.90448	4.00583	525.906	2.10669	6.20517	504.21	3.12871	23.1951
210101F	Picea asperata	12.65	8.9	20.2663	509.152	10.3186	8.05946	482.349	3.88748	3.13588	525.906	1.64918	4.89382	504.21	2.46751	18.3228
210101F	Picea asperata	17.71	11.4	48.0242	509.094	24.4488	18.8962	482.349	9.11456	7.69584	525.906	4.04729	11.6872	504.21	5.89281	43.5035
210101F	Picea asperata	9.08	7.2	8.92589	509.208	4.54513	3.58491	482.349	1.72918	1.33561	525.906	0.702406	2.13904	504.21	1.07852	8.05524
210101F	Picea asperata	7.2	6.6	5.32697	509.245	2.71273	2.15259	482.349	1.0383	0.780361	525.906	0.410396	1.27033	504.21	0.640514	4.80194
210101F	Picea asperata	5.05	4.5	1.91498	509.319	0.975337	0.783065	482.349	0.377711	0.268906	525.906	0.141419	0.452131	504.21	0.227969	1.72244
210101F	Picea asperata	7.71	4.3	4.05384	509.264	2.06448	1.64338	482.349	0.792686	0.587208	525.906	0.308816	0.964188	504.21	0.486153	3.65213
210101F	Picea asperata	9.7	7.4	10.3646	509.198	5.27762	4.1553	482.349	2.00431	1.56042	525.906	0.820631	2.4873	504.21	1.25412	9.35667
210101F	Picea asperata	17.17	10.6	42.3281	509.103	21.5493	16.6811	482.349	8.04612	6.74847	525.906	3.54906	10.2895	504.21	5.18804	38.3326
210101F	Picea asperata	8.99	7.4	8.98862	509.208	4.57708	3.6098	482.349	1.74119	1.34539	525.906	0.707546	2.15422	504.21	1.08618	8.11199
210101F	Picea asperata	7.22	6.9	5.58239	509.241	2.84279	2.25457	482.349	1.08749	0.819358	525.906	0.430905	1.33184	504.21	0.671528	5.03271
210101F	Picea asperata	3	2	0.338102	509.453	0.172247	0.140945	482.349	0.0679849	0.0441519	525.906	0.0232197	0.0784201	504.21	0.0395402	0.302992
210101F	Picea asperata	12.42	7.2	16.0536	509.168	8.17399	6.40228	482.349	3.08814	2.46055	525.906	1.29402	3.86827	504.21	1.95042	14.5066
210101F	Picea asperata	7.02	6.8	5.22427	509.246	2.66044	2.11158	482.349	1.01852	0.764703	525.906	0.402162	1.24561	504.21	0.628048	4.70917
210101F	Picea asperata	11.71	6.9	13.8148	509.178	7.03418	5.51943	482.349	2.66229	2.10445	525.906	1.10674	3.32418	504.21	1.67608	12.4793
210101F	Picea asperata	2.41	2.1	0.234903	509.482	0.119679	0.0983082	482.349	0.0474189	0.0302068	525.906	0.0158859	0.0542732	504.21	0.0273651	0.210349
210101F	Picea asperata	10.21	6.9	10.6853	509.196	5.4409	4.28231	482.349	2.06557	1.61071	525.906	0.84708	2.565	504.21	1.2933	9.64684
210101F	Picea asperata	17.41	14.9	59.7795	509.08	30.4325	23.4573	482.349	11.3146	9.66479	525.906	5.08277	14.5762	504.21	7.34947	54.1794
210101F	Picea asperata	15.61	9.2	31.0043	509.123	15.785	12.2656	482.349	5.91632	4.88108	525.906	2.56699	7.51575	504.21	3.78951	28.0578
210101F	Picea asperata	9.07	7.4	9.13909	509.207	4.65368	3.6695	482.349	1.76998	1.36884	525.906	0.71988	2.19062	504.21	1.10453	8.24808
210101F	Picea asperata	25.52	14.7	120.911	509.035	61.5478	47.0251	482.349	22.6825	20.1107	525.906	10.5763	29.6635	504.21	14.9566	109.763
210101F	Picea asperata	5.53	4.3	2.17535	509.31	1.10793	0.888236	482.349	0.42844	0.307088	525.906	0.161499	0.514254	504.21	0.259292	1.95716
210101F	Picea asperata	3.81	2.5	0.651707	509.401	0.33198	0.269738	482.349	0.130108	0.0874873	525.906	0.04601	0.152198	504.21	0.0767398	0.584838
210101F	Picea asperata	2.91	2	0.319366	509.457	0.162704	0.133217	482.349	0.0642572	0.041605	525.906	0.0218803	0.0740299	504.21	0.0373266	0.286168
210101F	Picea asperata	3.58	3.9	0.87944	509.378	0.447967	0.362788	482.349	0.17499	0.11955	525.906	0.0628723	0.206016	504.21	0.103875	0.789705
210101F	Picea asperata	10.31	7.5	11.7665	509.189	5.99136	4.71017	482.349	2.27195	1.7807	525.906	0.936481	2.82709	504.21	1.42544	10.6252
210101F	Picea asperata	5.7	4.2	2.2521	509.307	1.14701	0.919208	482.349	0.443379	0.31838	525.906	0.167438	0.53258	504.21	0.268532	2.02636
210101F	Picea asperata	38.24	18.2	315.398	508.976	160.53	121.162	482.349	58.4425	54.5116	525.906	28.6679	78.0081	504.21	39.3325	286.973
210101F	Picea asperata	15.61	9.6	32.266	509.121	16.4273	12.7585	482.349	6.15406	5.08795	525.906	2.67578	7.82442	504.21	3.94515	29.2023
210101F	Picea asperata	10.31	7.4	11.6194	509.19	5.91649	4.652	482.349	2.24389	1.75754	525.906	0.924301	2.79142	504.21	1.40746	10.4921
210101F	Picea asperata	6.62	6.9	4.74495	509.253	2.41638	1.92001	482.349	0.926117	0.691794	525.906	0.363818	1.13028	504.21	0.569899	4.27621
210101F	Picea asperata	27.17	17.8	162.71	509.016	82.8221	63.0424	482.349	30.4084	27.3874	525.906	14.4032	40.0198	504.21	20.1784	147.812
210101F	Picea asperata	8	6.4	6.30503	509.233	3.21073	2.54277	482.349	1.2265	0.930071	525.906	0.48913	1.506	504.21	0.759339	5.6857
210101F	Picea asperata	13.48	7.3	18.9604	509.156	9.6538	7.54625	482.349	3.63993	2.92586	525.906	1.53873	4.57568	504.21	2.3071	17.1396
210101F	Picea asperata	40.12	18.6	352.218	508.969	179.268	135.113	482.349	65.1715	61.1439	525.906	32.1559	87.1949	504.21	43.9645	320.56
210101F	Picea asperata	3.78	4.1	1.02033	509.367	0.519724	0.420211	482.349	0.202689	0.139568	525.906	0.0733995	0.239383	504.21	0.120699	0.916511
210101F	Picea asperata	6.72	4.6	3.33808	509.278	1.70001	1.35629	482.349	0.654204	0.479663	525.906	0.252257	0.792451	504.21	0.399561	3.00604
210101F	Picea asperata	11.42	8.4	15.8484	509.168	8.06949	6.3214	482.349	3.04913	2.42781	525.906	1.2768	3.81836	504.21	1.92525	14.3207
210101F	Picea asperata	4.21	6.9	2.03248	509.315	1.03517	0.830546	482.349	0.400613	0.286112	525.906	0.150468	0.480156	504.21	0.2421	1.82835
210101F	Picea asperata	2.89	2	0.315271	509.458	0.160617	0.131527	482.349	0.063442	0.0410491	525.906	0.0215879	0.0730705	504.21	0.0368429	0.28249
210101F	Picea asperata	15.71	8.6	29.4557	509.127	14.9967	11.6603	482.349	5.62435	4.62764	525.906	2.4337	7.13705	504.21	3.59857	26.6533
210101F	Picea asperata	16.29	8.2	30.1506	509.125	15.3504	11.932	482.349	5.75539	4.7413	525.906	2.49348	7.30697	504.21	3.68424	27.2835
210101F	Picea asperata	6.41	2.2	1.53146	509.336	0.780027	0.627831	482.349	0.302834	0.213061	525.906	0.11205	0.360775	504.21	0.181906	1.37682
210101F	Picea asperata	24.5	16.9	127.655	509.032	64.9804	49.6137	482.349	23.9312	21.2788	525.906	11.1906	31.3327	504.21	15.7982	115.9
210101F	Picea asperata	5.66	5.4	2.81236	509.291	1.43231	1.14495	482.349	0.552266	0.401263	525.906	0.211026	0.666527	504.21	0.336069	2.53167
210101F	Picea asperata	2.88	4.2	0.627238	509.404	0.319518	0.25972	482.349	0.125276	0.0840674	525.906	0.0442115	0.146426	504.21	0.0738293	0.562835
210101F	Picea asperata	3.8	2.8	0.721084	509.393	0.367316	0.29812	482.349	0.143798	0.0972122	525.906	0.0511244	0.168576	504.21	0.0849977	0.647236
210101F	Picea asperata	32.59	17.5	225.241	508.996	114.647	86.906	482.349	41.9191	38.4095	525.906	20.1998	55.5527	504.21	28.0102	204.776
210101F	Picea asperata	6.47	2.7	1.88783	509.32	0.961511	0.772088	482.349	0.372416	0.264936	525.906	0.139331	0.445657	504.21	0.224705	1.69796
210101F	Picea asperata	11.12	8.3	14.9088	509.173	7.59117	5.95106	482.349	2.87049	2.27819	525.906	1.19811	3.58997	504.21	1.8101	13.4699
210101F	Picea asperata	6.78	7.3	5.23102	509.246	2.66388	2.11428	482.349	1.01982	0.765732	525.906	0.402703	1.24723	504.21	0.628868	4.71527
210101F	Picea asperata	15.41	12.2	39.4283	509.107	20.0732	15.552	482.349	7.5015	6.2681	525.906	3.29643	9.57848	504.21	4.82956	35.7007
210101F	Picea asperata	19.22	14.9	71.9596	509.068	36.6323	28.1712	482.349	13.5883	11.7214	525.906	6.16435	17.5748	504.21	8.86136	65.2464
210101F	Picea asperata	16.33	15.1	53.6829	509.087	27.3293	21.0934	482.349	10.1744	8.64149	525.906	4.54461	13.0773	504.21	6.59368	48.642
210101F	Picea asperata	9.31	5.3	7.02027	509.225	3.5749	2.82762	482.349	1.3639	1.04016	525.906	0.547027	1.67855	504.21	0.846343	6.33217
210101F	Picea asperata	9.68	8.2	11.3669	509.191	5.78793	4.5521	482.349	2.19571	1.7178	525.906	0.903401	2.7302	504.21	1.37659	10.2636
210101F	Picea asperata	5.52	4.9	2.45007	509.301	1.24783	0.999046	482.349	0.481889	0.347581	525.906	0.182795	0.57988	504.21	0.292381	2.20489
210101F	Picea asperata	11.89	9.8	19.7491	509.153	10.0553	7.85624	482.349	3.78945	3.05263	525.906	1.6054	4.76779	504.21	2.40397	17.8541
210101F	Picea asperata	4.93	7	2.76882	509.292	1.41014	1.12743	482.349	0.543815	0.394796	525.906	0.207626	0.656109	504.21	0.330816	2.4924
210101F	Picea asperata	17.25	12.8	50.9551	509.09	25.9407	20.0346	482.349	9.66368	8.18511	525.906	4.30459	12.407	504.21	6.25574	46.1647
210101F	Picea asperata	18.78	14.9	68.9018	509.071	35.0759	26.9888	482.349	13.018	11.2037	525.906	5.89208	16.8216	504.21	8.48159	62.4676
210101F	Picea asperata	16.71	14.9	55.3526	509.085	28.1792	21.7411	482.349	10.4868	8.9213	525.906	4.69176	13.4876	504.21	6.8006	50.1583
210101F	Picea asperata	5.42	7.1	3.35078	509.278	1.70648	1.36139	482.349	0.656664	0.481563	525.906	0.253257	0.795495	504.21	0.401096	3.0175
210101F	Picea asperata	4.27	4.9	1.51475	509.337	0.77152	0.62106	482.349	0.299568	0.210641	525.906	0.110777	0.356801	504.21	0.179902	1.36177
210101F	Picea asperata	10.82	3.8	6.81236	509.227	3.46904	2.74485	482.349	1.32398	1.00811	525.906	0.530171	1.62838	504.21	0.821043	6.14423
210101F	Picea asperata	16.85	13.6	51.6137	509.09	26.276	20.2903	482.349	9.78703	8.29522	525.906	4.3625	12.5688	504.21	6.33733	46.7629
210101F	Picea asperata	5.94	5.1	2.9181	509.288	1.48615	1.18749	482.349	0.572787	0.416987	525.906	0.219296	0.691839	504.21	0.348832	2.62707
210101F	Picea asperata	8.65	5.2	6.00862	509.236	3.05981	2.4246	482.349	1.16951	0.884593	525.906	0.465212	1.43454	504.21	0.723309	5.41783
210101F	Picea asperata	5.87	5.2	2.9064	509.289	1.48019	1.18279	482.349	0.570516	0.415246	525.906	0.21838	0.689037	504.21	0.347419	2.61651
210101F	Picea asperata	3.32	4.1	0.800261	509.385	0.407641	0.330472	482.349	0.159403	0.108358	525.906	0.0569862	0.187286	504.21	0.0944316	0.718462
210101F	Picea asperata	20.05	12.8	67.5559	509.072	34.3908	26.4682	482.349	12.7669	10.9761	525.906	5.77239	16.4901	504.21	8.31447	61.2446
210101F	Picea asperata	9.06	4	5.12531	509.247	2.61005	2.07204	482.349	0.99945	0.749627	525.906	0.394233	1.22179	504.21	0.616038	4.61977
210101F	Picea asperata	6.31	4.9	3.14763	509.283	1.60303	1.27978	482.349	0.617299	0.451198	525.906	0.237288	0.74681	504.21	0.376549	2.83417
210101F	Picea asperata	4.18	3.1	0.948118	509.372	0.482945	0.390791	482.349	0.188498	0.129292	525.906	0.0679956	0.222274	504.21	0.112073	0.851511
210101F	Picea asperata	7.33	3.8	3.28449	509.28	1.67273	1.33476	482.349	0.643822	0.471646	525.906	0.248041	0.779606	504.21	0.393085	2.95767
210101F	Picea asperata	7.28	2	1.77769	509.325	0.905424	0.727543	482.349	0.35093	0.248857	525.906	0.130875	0.419407	504.21	0.211469	1.5987
210101F	Picea asperata	13.72	10.09	26.5428	509.134	13.5138	10.5207	482.349	5.07465	4.1524	525.906	2.18377	6.42521	504.21	3.23965	24.0119
210101F	Picea asperata	6.82	7.3	5.28899	509.245	2.69339	2.13743	482.349	1.03099	0.774569	525.906	0.40735	1.26119	504.21	0.635904	4.76763
210101F	Picea asperata	8.77	7.4	8.58087	509.211	4.36948	3.44796	482.349	1.66312	1.28191	525.906	0.674165	2.0556	504.21	1.03645	7.74321
210101F	Picea asperata	16.02	7.9	28.2175	509.129	14.3664	11.1761	482.349	5.39079	4.42539	525.906	2.32734	6.8344	504.21	3.44597	25.5305
210101F	Picea asperata	14.94	7.8	24.4634	509.139	12.4553	9.70621	482.349	4.68179	3.81443	525.906	2.00603	5.91748	504.21	2.98365	22.1268
210101F	Picea asperata	10.95	7.7	13.5011	509.179	6.8745	5.39561	482.349	2.60257	2.05474	525.906	1.0806	3.24802	504.21	1.63768	12.1954
210101F	Picea asperata	4.57	2	0.743395	509.391	0.378679	0.30724	482.349	0.148197	0.100348	525.906	0.0527736	0.173846	504.21	0.087655	0.667304
210101F	Picea asperata	8.76	3.9	4.6992	509.254	2.39308	1.90172	482.349	0.917292	0.68485	525.906	0.360166	1.11928	504.21	0.564351	4.23489
210101F	Picea asperata	12.09	8.2	17.2418	509.163	8.77886	6.87016	482.349	3.31382	2.65036	525.906	1.39384	4.1573	504.21	2.09615	15.5827
210101F	Picea asperata	11.86	3.9	8.28981	509.213	4.22128	3.33238	482.349	1.60737	1.23668	525.906	0.650376	1.98522	504.21	1.00097	7.48
210101F	Picea asperata	4.15	2.3	0.707382	509.395	0.360337	0.292517	482.349	0.141095	0.0952883	525.906	0.0501126	0.16534	504.21	0.0833661	0.634911
210101F	Picea asperata	7.43	2.7	2.44621	509.301	1.24586	0.997487	482.349	0.481137	0.34701	525.906	0.182494	0.578955	504.21	0.291915	2.2014
210101F	Picea asperata	4.52	2.1	0.762271	509.389	0.388293	0.314954	482.349	0.151918	0.103004	525.906	0.0541705	0.178307	504.21	0.089904	0.684285
210101F	Picea asperata	4.45	3.9	1.32162	509.347	0.673162	0.542709	482.349	0.261776	0.182742	525.906	0.096105	0.310881	504.21	0.156749	1.18779
210101F	Picea asperata	9.72	2.3	3.48193	509.275	1.77326	1.41404	482.349	0.682062	0.501206	525.906	0.263587	0.82694	504.21	0.416951	3.13586
210101F	Picea asperata	27.27	18.1	166.423	509.015	84.7118	64.4623	482.349	31.0933	28.0377	525.906	14.7452	40.9409	504.21	20.6428	151.193
210101F	Picea asperata	9.02	5.6	6.96635	509.226	3.54745	2.80616	482.349	1.35355	1.03185	525.906	0.542654	1.66554	504.21	0.839781	6.28343
210101F	Picea asperata	6.52	2.8	1.98159	509.317	1.00926	0.809986	482.349	0.390696	0.278655	525.906	0.146546	0.468017	504.21	0.235978	1.78248
210101F	Picea asperata	3.68	2.4	0.587804	509.409	0.299433	0.243566	482.349	0.117484	0.0785678	525.906	0.0413192	0.137128	504.21	0.0691413	0.527378
210101F	Picea asperata	4.08	3.7	1.06932	509.363	0.544673	0.440155	482.349	0.212309	0.146556	525.906	0.0770744	0.250996	504.21	0.126555	0.960611
210101F	Picea asperata	49.68	19.5	549.778	508.943	279.806	209.672	482.349	101.135	97.1458	525.906	51.0895	136.603	504.21	68.8765	500.907
210101F	Picea asperata	3.26	2.4	0.468504	509.427	0.238668	0.194616	482.349	0.0938727	0.0620274	525.906	0.0326206	0.109039	504.21	0.0549785	0.42014
210101F	Picea asperata	19.07	14.5	69.1241	509.071	35.189	27.0748	482.349	13.0595	11.2413	525.906	5.91185	16.8763	504.21	8.50919	62.6696
210102F	Salix caprea	6.68	4.1	3.18834	488.44	1.55731	0.544013	503.292	0.273798	0.193598	496.286	0.0960801	2.5714	453.081	1.16505	3.09224
210102F	Salix caprea	7.58	7.3	7.0956	488.44	3.46578	1.46123	503.292	0.735428	0.395003	496.286	0.196034	4.77181	453.081	2.16202	6.55926
210102F	Salix caprea	5.09	4.2	1.93193	488.44	0.943631	0.293009	503.292	0.147469	0.123866	496.286	0.0614731	1.74588	453.081	0.791024	1.9436
210102F	Salix caprea	32.12	4.4	70.5184	488.44	34.444	24.9183	503.292	12.5412	3.05927	496.286	1.51827	28.1498	453.081	12.7541	61.2576
210102F	Salix caprea	2.49	4	0.464255	488.44	0.226761	0.0503563	503.292	0.0253439	0.0347504	496.286	0.0172461	0.579998	453.081	0.262786	0.532137
210102F	Salix caprea	5.51	3.1	1.67968	488.44	0.820424	0.246508	503.292	0.124065	0.109342	496.286	0.054265	1.56693	453.081	0.709949	1.7087
210102F	Salix caprea	4.81	4.2	1.73223	488.44	0.846089	0.256067	503.292	0.128876	0.112386	496.286	0.0557757	1.60469	453.081	0.727054	1.75779
210102F	Salix caprea	3.51	2.9	0.660136	488.44	0.322437	0.0777813	503.292	0.0391467	0.0475594	496.286	0.0236031	0.761343	453.081	0.34495	0.730137
210102F	Salix caprea	3.41	3.1	0.665815	488.44	0.325211	0.0786085	503.292	0.0395631	0.047924	496.286	0.023784	0.7664	453.081	0.347242	0.7358
210102F	Salix caprea	5.31	4.6	2.28835	488.44	1.11772	0.361161	503.292	0.18177	0.144046	496.286	0.0714879	1.98996	453.081	0.901613	2.27259
210102F	Salix caprea	3.82	3.9	1.03413	488.44	0.50511	0.13541	503.292	0.0681507	0.0709594	496.286	0.0352161	1.07707	453.081	0.488001	1.09648
210102F	Salix caprea	4.77	3.9	1.58701	488.44	0.775157	0.229819	503.292	0.115666	0.103948	496.286	0.0515879	1.49969	453.081	0.679481	1.62189
210102F	Picea asperata	13.52	8.5	21.9887	509.146	11.1955	8.73571	482.349	4.21367	3.41371	525.906	1.79529	5.3137	504.21	2.67922	19.8836
210102F	Picea asperata	2.01	2.3	0.18212	509.503	0.0927907	0.0764247	482.349	0.0368634	0.023168	525.906	0.0121842	0.041963	504.21	0.0211582	0.162996
210102F	Picea asperata	2.41	2.4	0.266165	509.472	0.135604	0.111243	482.349	0.053658	0.0344084	525.906	0.0180956	0.0615785	504.21	0.0310485	0.238406
210102F	Picea asperata	31.11	19.5	228.488	508.996	116.299	88.1425	482.349	42.5155	38.9855	525.906	20.5027	56.3602	504.21	28.4174	207.735
210102F	Picea asperata	2.51	2.4	0.287207	509.466	0.146322	0.11994	482.349	0.0578528	0.0372482	525.906	0.019589	0.0665005	504.21	0.0335302	0.257294
210102F	Picea asperata	31.64	8.9	113.031	509.039	57.5371	43.998	482.349	21.2224	18.7492	525.906	9.86032	27.7141	504.21	13.9737	102.594
210102F	Picea asperata	3.06	2.5	0.432352	509.433	0.220255	0.179756	482.349	0.0867051	0.057048	525.906	0.0300019	0.100541	504.21	0.0506935	0.387655
210102F	Picea asperata	7.57	5.2	4.68021	509.254	2.38341	1.89412	482.349	0.913628	0.681968	525.906	0.358651	1.11471	504.21	0.562048	4.21774
210102F	Picea asperata	7.52	4.8	4.28858	509.26	2.184	1.7374	482.349	0.838034	0.622654	525.906	0.327457	1.02057	504.21	0.514583	3.86408
210102F	Picea asperata	2.71	3.2	0.433944	509.433	0.221066	0.18041	482.349	0.0870209	0.057267	525.906	0.030117	0.100915	504.21	0.0508822	0.389086
210102F	Picea asperata	3.86	3.3	0.866004	509.379	0.441125	0.357307	482.349	0.172347	0.117648	525.906	0.0618719	0.202836	504.21	0.102272	0.777615
210102F	Picea asperata	31.66	19.4	234.987	508.994	119.607	90.6169	482.349	43.709	40.1394	525.906	21.1096	57.9771	504.21	29.2326	213.658
210102F	Picea asperata	23.91	17.2	123.979	509.033	63.1097	48.2032	482.349	23.2508	20.6419	525.906	10.8557	30.4229	504.21	15.3395	112.556
210102F	Picea asperata	25.63	17.6	144.307	509.024	73.4559	55.9981	482.349	27.0107	24.1733	525.906	12.7129	35.4572	504.21	17.8779	131.057
210102F	Picea asperata	29.22	19.3	201.192	509.003	102.408	77.7402	482.349	37.498	34.154	525.906	17.9618	49.5741	504.21	24.9958	182.863
210102F	Picea asperata	6.36	5.3	3.43813	509.276	1.75096	1.39646	482.349	0.673581	0.494642	525.906	0.260135	0.816437	504.21	0.411655	3.09633
210102F	Picea asperata	11.93	8.4	17.2006	509.163	8.75793	6.85398	482.349	3.30601	2.64378	525.906	1.39038	4.14729	504.21	2.0911	15.5454
210102F	Picea asperata	3.29	2.6	0.513683	509.42	0.26168	0.213168	482.349	0.102822	0.0682728	525.906	0.035905	0.119669	504.21	0.0603381	0.460745
210102F	Picea asperata	2.8	2	0.297145	509.463	0.151385	0.124044	482.349	0.0598327	0.0385925	525.906	0.020296	0.0688264	504.21	0.0347029	0.266216
210102F	Picea asperata	4.41	3.1	1.04814	509.365	0.533884	0.431531	482.349	0.208149	0.143532	525.906	0.0754843	0.245973	504.21	0.124022	0.941539
210102F	Picea asperata	3.22	2.5	0.47563	509.426	0.242298	0.197543	482.349	0.095285	0.063011	525.906	0.0331378	0.110715	504.21	0.0558236	0.426545
210102F	Picea asperata	29.22	19.6	204.124	509.002	103.9	78.8582	482.349	38.0372	34.6717	525.906	18.234	50.3026	504.21	25.363	185.534
210102F	Picea asperata	3.21	19.4	3.22011	509.281	1.63994	1.3089	482.349	0.631347	0.462023	525.906	0.24298	0.764177	504.21	0.385305	2.89958
210102F	Picea asperata	35.93	19.8	303.682	508.978	154.568	116.719	482.349	56.2993	52.4076	525.906	27.5614	75.0869	504.21	37.8595	276.288
210102F	Picea asperata	28.89	18.8	192.163	509.006	97.8123	74.2952	482.349	35.8363	32.5613	525.906	17.1242	47.3309	504.21	23.8647	174.637
210102F	Picea asperata	24.62	18.2	138.1	509.027	70.2968	53.6196	482.349	25.8634	23.0928	525.906	12.1446	33.9194	504.21	17.1025	125.407
210102F	Picea asperata	5.13	3.2	1.43321	509.341	0.729993	0.587995	482.349	0.283619	0.198843	525.906	0.104572	0.337406	504.21	0.170123	1.28831
210102F	Picea asperata	33.72	19.6	267.037	508.986	135.918	102.806	482.349	49.5883	45.8476	525.906	24.1115	65.9552	504.21	33.2553	242.873
210102F	Picea asperata	29.81	18.8	203.8	509.003	103.735	78.7348	482.349	37.9777	34.6145	525.906	18.204	50.2222	504.21	25.3225	185.239
210102F	Picea asperata	21.62	16.3	97.6054	509.049	49.6859	38.0644	482.349	18.3603	16.0952	525.906	8.46458	23.9016	504.21	12.0514	88.5622
210102F	Picea asperata	2.21	2.2	0.208633	509.492	0.106297	0.0874246	482.349	0.0421692	0.0266943	525.906	0.0140387	0.0481425	504.21	0.0242739	0.186779
210102F	Picea asperata	31.44	18.6	222.953	508.997	113.482	86.0344	482.349	41.4987	38.0038	525.906	19.9864	54.9836	504.21	27.7232	202.691
210102F	Picea asperata	2.15	1.9	0.172761	509.507	0.088023	0.0725377	482.349	0.0349885	0.0219283	525.906	0.0115322	0.0397839	504.21	0.0200594	0.154603
210102F	Picea asperata	4.22	3.3	1.02335	509.367	0.521262	0.421441	482.349	0.203282	0.139998	525.906	0.0736259	0.240099	504.21	0.12106	0.91923
210102F	Picea asperata	27.98	17.6	170.114	509.014	86.5903	65.8734	482.349	31.774	28.6848	525.906	15.0855	41.8567	504.21	21.1046	154.554
210102F	Picea asperata	3.72	3.2	0.785184	509.387	0.399962	0.324314	482.349	0.156433	0.106232	525.906	0.055868	0.183722	504.21	0.0926344	0.704897
210102F	Picea asperata	30.96	18.9	219.886	508.998	111.922	84.8662	482.349	40.9352	37.4603	525.906	19.7006	54.2209	504.21	27.3387	199.896
210102F	Picea asperata	35.81	19.3	294.63	508.98	149.961	113.284	482.349	54.6425	50.784	525.906	26.7076	72.8302	504.21	36.7217	268.032
210102F	Picea asperata	2.69	2.4	0.326956	509.456	0.166569	0.136348	482.349	0.0657676	0.042636	525.906	0.0224225	0.075808	504.21	0.0382231	0.292983
210102F	Picea asperata	5.06	2.3	1.02532	509.366	0.522263	0.422241	482.349	0.203668	0.140278	525.906	0.0737732	0.240565	504.21	0.121295	0.921
210102F	Picea asperata	25.42	2.2	20.2315	509.152	10.3009	8.04577	482.349	3.88087	3.13027	525.906	1.64623	4.88533	504.21	2.46323	18.2912
210102F	Picea asperata	32.17	18.7	233.934	508.994	119.071	90.216	482.349	43.5157	39.9524	525.906	21.0112	57.7151	504.21	29.1005	212.699
210102F	Picea asperata	27.54	17.2	161.61	509.017	82.262	62.6214	482.349	30.2054	27.1948	525.906	14.3019	39.7469	504.21	20.0408	146.81
210102F	Picea asperata	32.17	18.3	229.238	508.995	116.681	88.4282	482.349	42.6533	39.1187	525.906	20.5727	56.5469	504.21	28.5115	208.419
210102F	Picea asperata	27.54	17.2	161.61	509.017	82.262	62.6214	482.349	30.2054	27.1948	525.906	14.3019	39.7469	504.21	20.0408	146.81
210102F	Picea asperata	4.16	2.4	0.739456	509.392	0.376673	0.30563	482.349	0.14742	0.0997942	525.906	0.0524823	0.172916	504.21	0.0871859	0.663761
210102F	Picea asperata	5.02	4.7	1.97243	509.317	1.00459	0.806286	482.349	0.388911	0.277314	525.906	0.145841	0.465833	504.21	0.234877	1.77422
210102F	Picea asperata	4.08	4.2	1.20405	509.354	0.613289	0.494952	482.349	0.23874	0.16584	525.906	0.0872164	0.28296	504.21	0.142671	1.08192
210102F	Picea asperata	4.22	4.2	1.28257	509.349	0.653277	0.526854	482.349	0.254128	0.177121	525.906	0.0931492	0.301605	504.21	0.152072	1.15263
210102F	Picea asperata	2.31	2.3	0.236272	509.482	0.120376	0.0988753	482.349	0.0476924	0.0303904	525.906	0.0159825	0.0545931	504.21	0.0275264	0.211578
210102F	Picea asperata	33.61	18.1	246.31	508.991	125.369	94.9253	482.349	45.7872	42.1527	525.906	22.1683	60.7946	504.21	30.6532	223.978
210102F	Picea asperata	33.17	18.3	242.786	508.992	123.576	93.5846	482.349	45.1405	41.5256	525.906	21.8386	59.9175	504.21	30.211	220.766
210102F	Picea asperata	2.43	2.2	0.249178	509.477	0.12695	0.104217	482.349	0.0502689	0.0321226	525.906	0.0168934	0.0576077	504.21	0.0290464	0.223159
210102F	Picea asperata	4.34	4.1	1.32156	509.347	0.673131	0.542685	482.349	0.261764	0.182733	525.906	0.0961004	0.310866	504.21	0.156742	1.18774
210102F	Picea asperata	30.91	17.9	208.325	509.001	106.038	80.4601	482.349	38.8099	35.4141	525.906	18.6245	51.3467	504.21	25.8895	189.361
210102F	Picea asperata	37.09	20.8	337.578	508.972	171.818	129.568	482.349	62.4972	58.5034	525.906	30.7673	83.5412	504.21	42.1223	307.204
210102F	Picea asperata	35.85	19.2	293.812	508.98	149.545	112.974	482.349	54.4929	50.6375	525.906	26.6305	72.6264	504.21	36.619	267.287
210102F	Picea asperata	5.38	4.8	2.29033	509.306	1.16648	0.934631	482.349	0.450819	0.324011	525.906	0.170399	0.541711	504.21	0.273136	2.06083
210102F	Picea asperata	34.5	17.9	256.003	508.989	130.303	98.6119	482.349	47.5654	43.8792	525.906	23.0763	63.2077	504.21	31.8699	232.814
210102F	Picea asperata	6.07	5.2	3.09463	509.284	1.57605	1.25848	482.349	0.607025	0.44329	525.906	0.233129	0.734114	504.21	0.370147	2.78635
210102F	Picea asperata	4.81	4.6	1.78443	509.325	0.908857	0.73027	482.349	0.352245	0.24984	525.906	0.131392	0.421013	504.21	0.212279	1.60477
210102F	Picea asperata	8.31	4.5	4.86778	509.251	2.47892	1.96912	482.349	0.949806	0.71045	525.906	0.37363	1.15982	504.21	0.584795	4.38715
210102F	Picea asperata	25.44	17.4	140.791	509.025	71.6661	54.6507	482.349	26.3607	23.5609	525.906	12.3908	34.5859	504.21	17.4385	127.856
210102F	Picea asperata	30.44	18.3	206.662	509.002	105.191	79.8262	482.349	38.5041	35.1202	525.906	18.4699	50.9335	504.21	25.6811	187.847
210102F	Picea asperata	30.33	16.9	190.502	509.007	96.9667	73.6611	482.349	35.5304	32.2686	525.906	16.9702	46.9183	504.21	23.6566	173.124
210102F	Picea asperata	25.86	15.8	132.626	509.029	67.5106	51.5208	482.349	24.851	22.1414	525.906	11.6443	32.5635	504.21	16.4189	120.425
210102F	Picea asperata	33.92	18.6	257.074	508.988	130.848	99.0191	482.349	47.7618	44.0702	525.906	23.1768	63.4744	504.21	32.0044	233.791
210102F	Picea asperata	3.94	3.8	1.02697	509.366	0.523105	0.422914	482.349	0.203993	0.140514	525.906	0.0738971	0.240957	504.21	0.121493	0.922487
210102F	Picea asperata	2.84	2.9	0.432028	509.433	0.220089	0.179622	482.349	0.0866408	0.0570035	525.906	0.0299784	0.100464	504.21	0.0506551	0.387364
210102F	Picea asperata	39.72	16.9	315.942	508.976	160.807	121.368	482.349	58.542	54.6093	525.906	28.7194	78.1438	504.21	39.4009	287.469
210102F	Picea asperata	26.42	15.8	138.063	509.027	70.2779	53.6054	482.349	25.8565	23.0863	525.906	12.1412	33.9102	504.21	17.0978	125.373
210102F	Picea asperata	6.01	4.8	2.81821	509.291	1.43529	1.1473	482.349	0.553401	0.402132	525.906	0.211484	0.667927	504.21	0.336775	2.53695
210110F	Picea asperata	31.97	22.6	276.164	508.984	140.563	106.273	482.349	51.2608	47.4782	525.906	24.9691	68.2286	504.21	34.4015	251.194
210110F	Picea asperata	20.19	12.3	65.9336	509.074	33.565	25.8404	482.349	12.4641	10.702	525.906	5.62824	16.0907	504.21	8.11307	59.7705
210110F	Picea asperata	33.08	21.9	285.861	508.982	145.498	109.956	482.349	53.0371	49.2132	525.906	25.8815	70.6448	504.21	35.6198	260.036
210110F	Picea asperata	27.06	22.2	198.642	509.004	101.109	76.7672	482.349	37.0286	33.7038	525.906	17.725	48.9403	504.21	24.6762	180.539
210110F	Picea asperata	38.73	23.3	407.245	508.961	207.272	155.926	482.349	75.2107	71.1065	525.906	37.3953	100.939	504.21	50.8942	370.772
210110F	Picea asperata	23.35	18.4	126.331	509.032	64.3067	49.1059	482.349	23.6862	21.0494	525.906	11.07	31.005	504.21	15.633	114.696
210110F	Picea asperata	16.43	9.9	36.5553	509.112	18.6108	14.4323	482.349	6.96142	5.79358	525.906	3.04688	8.87452	504.21	4.47462	33.0937
210110F	Picea asperata	19.39	23.1	110.355	509.041	56.1753	42.9697	482.349	20.7264	18.2878	525.906	9.61766	27.0526	504.21	13.6402	100.16
210110F	Picea asperata	24.12	20.8	150.613	509.021	76.6651	58.413	482.349	28.1755	25.2728	525.906	13.2911	37.02	504.21	18.6659	136.798
210110F	Picea asperata	27.51	22.6	208.342	509.001	106.046	80.4667	482.349	38.8131	35.4172	525.906	18.6261	51.351	504.21	25.8917	189.377
210110F	Picea asperata	21.21	21.5	122.076	509.034	62.1407	47.4724	482.349	22.8983	20.3123	525.906	10.6824	29.9517	504.21	15.102	110.823
210110F	Picea asperata	16.51	21.1	74.9859	509.065	38.1727	29.3407	482.349	14.1525	12.2347	525.906	6.43427	18.3205	504.21	9.23736	67.9968
210110F	Picea asperata	31.71	23.5	282.111	508.983	143.59	108.532	482.349	52.3503	48.542	525.906	25.5285	69.7104	504.21	35.1486	256.617
210110F	Picea asperata	16.83	18.3	68.0213	509.072	34.6277	26.6482	482.349	12.8538	11.0548	525.906	5.81377	16.6047	504.21	8.37226	61.6675
210110F	Picea asperata	15.77	20.1	65.7462	509.074	33.4697	25.7679	482.349	12.4291	10.6704	525.906	5.61161	16.0445	504.21	8.08981	59.6002
210110F	Picea asperata	29.42	21.4	224.509	508.997	114.274	86.6272	482.349	41.7846	38.2797	525.906	20.1315	55.3706	504.21	27.9184	204.109
210110F	Picea asperata	19.78	19.6	98.1992	509.048	49.9881	38.293	482.349	18.4706	16.1971	525.906	8.51816	24.0483	504.21	12.1254	89.1023
210110F	Picea asperata	22.82	20.3	132.687	509.029	67.5417	51.5442	482.349	24.8623	22.152	525.906	11.6499	32.5787	504.21	16.4265	120.48
210110F	Picea asperata	16.42	17.3	61.6147	509.078	31.3667	24.1683	482.349	11.6576	9.97367	525.906	5.24521	15.0277	504.21	7.57712	55.8466
210110F	Picea asperata	24.76	23.4	176.668	509.011	89.9261	68.3783	482.349	32.9822	29.8351	525.906	15.6905	43.4834	504.21	21.9247	160.524
210110F	Picea asperata	25.53	23.1	184.862	509.009	94.0963	71.508	482.349	34.4918	31.2756	525.906	16.448	45.5176	504.21	22.9504	167.987
210110F	Picea asperata	23.1	23.6	156.351	509.019	79.5857	60.6095	482.349	29.235	26.2751	525.906	13.8182	38.4428	504.21	19.3832	142.022
210110F	Picea asperata	25.51	23.3	186.089	509.008	94.7207	71.9764	482.349	34.7178	31.4915	525.906	16.5616	45.8223	504.21	23.104	169.104
210110F	Picea asperata	42.55	23.9	497.565	508.949	253.235	190.008	482.349	91.6504	87.5719	525.906	46.0545	123.529	504.21	62.2843	453.224
210110F	Picea asperata	26.61	21.6	187.608	509.008	95.4941	72.5566	482.349	34.9976	31.759	525.906	16.7022	46.1997	504.21	23.2943	170.488
210110F	Picea asperata	19.23	20.9	98.9218	509.048	50.3559	38.5713	482.349	18.6048	16.3211	525.906	8.58338	24.2268	504.21	12.2154	89.7595
210110F	Picea asperata	27.71	22.7	212.068	509	107.943	81.8871	482.349	39.4982	36.0762	525.906	18.9727	52.2772	504.21	26.3587	192.772
210110F	Picea asperata	41.52	24.2	480.803	508.951	244.705	183.69	482.349	88.6026	84.5064	525.906	44.4424	119.333	504.21	60.1691	437.919
210110F	Picea asperata	28.16	22.3	214.96	508.999	109.414	82.989	482.349	40.0297	36.5878	525.906	19.2418	52.996	504.21	26.7211	195.407
210110F	Picea asperata	19.72	22.3	110.201	509.041	56.0967	42.9103	482.349	20.6978	18.2612	525.906	9.60366	27.0144	504.21	13.6209	100.019
210110F	Picea asperata	27.39	23.4	213.493	509	108.668	82.4301	482.349	39.7601	36.3283	525.906	19.1053	52.6314	504.21	26.5373	194.071
210110F	Picea asperata	20.35	20.6	108.519	509.042	55.2408	42.2638	482.349	20.3859	17.9714	525.906	9.45126	26.5986	504.21	13.4113	98.4893
210110F	Picea asperata	27.53	23.4	215.544	508.999	109.712	83.2119	482.349	40.1372	36.6914	525.906	19.2962	53.1414	504.21	26.7944	195.94
210110F	Picea asperata	25.09	22.9	177.479	509.011	90.3386	68.6879	482.349	33.1316	29.9775	525.906	15.7653	43.6846	504.21	22.0262	161.262
210110F	Picea asperata	23.41	22.1	150.736	509.021	76.7276	58.46	482.349	28.1981	25.2943	525.906	13.3024	37.0505	504.21	18.6812	136.909
210110F	Picea asperata	23.84	21.6	152.659	509.02	77.7063	59.1962	482.349	28.5532	25.63	525.906	13.4789	37.5272	504.21	18.9216	138.66
210110F	Picea asperata	22.51	21.4	135.887	509.028	69.1704	52.7712	482.349	25.4542	22.7079	525.906	11.9422	33.3712	504.21	16.8261	123.393
210110F	Picea asperata	26.23	23.2	195.272	509.005	99.3943	75.4815	482.349	36.4085	33.1093	525.906	17.4124	48.1031	504.21	24.254	177.469
210110F	Picea asperata	48.88	24.6	663.149	508.932	337.497	252.285	482.349	121.689	118.054	525.906	62.0852	165.024	504.21	83.2065	604.478
210110F	Picea asperata	24.72	22.7	171.188	509.013	87.1369	66.2839	482.349	31.972	28.8731	525.906	15.1845	42.1232	504.21	21.2389	155.532
210111F	Picea asperata	27.19	21.7	196.199	509.005	99.8662	75.8352	482.349	36.5791	33.2728	525.906	17.4984	48.3334	504.21	24.3702	178.314
210111F	Picea asperata	28.33	22.1	215.571	508.999	109.725	83.222	482.349	40.1421	36.6961	525.906	19.2987	53.148	504.21	26.7977	195.964
210111F	Picea asperata	19.02	19.6	91.2433	509.053	46.4477	35.6137	482.349	17.1782	15.0054	525.906	7.89141	22.3306	504.21	11.2593	82.7767
210111F	Picea asperata	22.15	20.3	125.476	509.033	63.8712	48.7774	482.349	23.5278	20.9011	525.906	10.992	30.7932	504.21	15.5262	113.917
210111F	Picea asperata	25.62	22.1	178.522	509.011	90.8694	69.0864	482.349	33.3238	30.1607	525.906	15.8617	43.9435	504.21	22.1567	162.212
210111F	Picea asperata	27.32	22.4	203.944	509.002	103.808	78.7898	482.349	38.0042	34.64	525.906	18.2174	50.258	504.21	25.3406	185.37
210111F	Picea asperata	24.36	21.6	158.963	509.018	80.9149	61.6089	482.349	29.717	26.7317	525.906	14.0584	39.0904	504.21	19.7098	144.4
210111F	Picea asperata	26.23	22.6	190.532	509.007	96.9821	73.6727	482.349	35.536	32.2739	525.906	16.973	46.9258	504.21	23.6604	173.152
210111F	Picea asperata	27.01	22.6	201.297	509.003	102.461	77.78	482.349	37.5171	34.1724	525.906	17.9715	49.6	504.21	25.0088	182.958
210111F	Picea asperata	23.94	20.7	147.842	509.022	75.255	57.3521	482.349	27.6638	24.7895	525.906	13.0369	36.3333	504.21	18.3196	134.275
210111F	Picea asperata	20.13	20.3	104.877	509.044	53.3871	40.863	482.349	19.7103	17.3444	525.906	9.12154	25.6983	504.21	12.9574	95.1762
210111F	Picea asperata	28.38	21.2	208.015	509.001	105.88	80.3418	482.349	38.7528	35.3592	525.906	18.5956	51.2695	504.21	25.8506	189.079
210111F	Picea asperata	21.45	19.4	113.224	509.039	57.6357	44.0725	482.349	21.2583	18.7826	525.906	9.8779	27.7621	504.21	13.9979	102.77
210111F	Picea asperata	22.91	20.2	133.053	509.029	67.7277	51.6844	482.349	24.9299	22.2155	525.906	11.6832	32.6692	504.21	16.4721	120.813
210111F	Picea asperata	27.12	23.1	207.042	509.002	105.385	79.9711	482.349	38.574	35.1874	525.906	18.5053	51.0279	504.21	25.7288	188.193
210111F	Picea asperata	21.71	21.8	129.196	509.031	65.7646	50.2049	482.349	24.2163	21.546	525.906	11.3312	31.7141	504.21	15.9906	117.303
210111F	Picea asperata	22.26	21.7	134.819	509.028	68.6268	52.3617	482.349	25.2567	22.5223	525.906	11.8446	33.1066	504.21	16.6927	122.421
210111F	Picea asperata	26.35	21.9	186.583	509.008	94.9723	72.1651	482.349	34.8088	31.5785	525.906	16.6073	45.945	504.21	23.1659	169.554
210111F	Picea asperata	18.98	21.6	99.552	509.047	50.6767	38.8138	482.349	18.7218	16.4293	525.906	8.64026	24.3825	504.21	12.2939	90.3327
210111F	Picea asperata	27.22	22.7	205.089	509.002	104.391	79.2264	482.349	38.2148	34.8423	525.906	18.3237	50.5425	504.21	25.484	186.414
210111F	Picea asperata	23.51	22.1	151.945	509.021	77.3433	58.9232	482.349	28.4216	25.5054	525.906	13.4135	37.3504	504.21	18.8324	138.011
210111F	Picea asperata	43.3	21.6	467.591	508.952	237.982	178.707	482.349	86.1994	82.0933	525.906	43.1733	116.028	504.21	58.5023	425.857
210111F	Picea asperata	24.29	21.6	158.107	509.018	80.4795	61.2815	482.349	29.5591	26.5821	525.906	13.9797	38.8782	504.21	19.6028	143.621
210111F	Picea asperata	27.38	22.4	204.785	509.002	104.236	79.1105	482.349	38.1589	34.7885	525.906	18.2955	50.467	504.21	25.4459	186.137
210111F	Picea asperata	28.62	23.2	229.969	508.995	117.053	88.7065	482.349	42.7875	39.2484	525.906	20.641	56.7287	504.21	28.6032	209.085
210111F	Picea asperata	27.03	23.3	207.426	509.001	105.58	80.1173	482.349	38.6445	35.2552	525.906	18.5409	51.1232	504.21	25.7768	188.542
210111F	Picea asperata	26.49	20.7	178.747	509.011	90.984	69.1724	482.349	33.3653	30.2003	525.906	15.8825	43.9994	504.21	22.1849	162.417
210111F	Picea asperata	28.19	22.6	218.106	508.998	111.015	84.1878	482.349	40.608	37.1449	525.906	19.5347	53.7782	504.21	27.1155	198.274
210111F	Picea asperata	27.18	23.1	207.902	509.001	105.823	80.299	482.349	38.7322	35.3394	525.906	18.5852	51.2417	504.21	25.8365	188.977
210111F	Picea asperata	24.2	21.8	158.373	509.018	80.6148	61.3833	482.349	29.6082	26.6286	525.906	14.0041	38.9442	504.21	19.636	143.863
210111F	Picea asperata	32.27	23.6	292.692	508.98	148.974	112.549	482.349	54.2878	50.4366	525.906	26.5249	72.3471	504.21	36.4781	266.265
210111F	Picea asperata	19.1	20.3	95.0403	509.05	48.3803	37.0766	482.349	17.8839	15.6555	525.906	8.2333	23.2681	504.21	11.732	86.2294
210111F	Picea asperata	21.45	21.7	125.766	509.033	64.019	48.8889	482.349	23.5815	20.9514	525.906	11.0185	30.8651	504.21	15.5625	114.181
210111F	Picea asperata	29.54	23.4	246.002	508.991	125.213	94.8083	482.349	45.7307	42.0979	525.906	22.1395	60.7181	504.21	30.6146	223.698
210111F	Picea asperata	23.91	21.9	155.498	509.019	79.1517	60.2832	482.349	29.0776	26.1261	525.906	13.7398	38.2313	504.21	19.2766	141.246
210111F	Picea asperata	28.9	22.5	227.574	508.996	115.834	87.7944	482.349	42.3476	38.8233	525.906	20.4174	56.1329	504.21	28.3027	206.902
210111F	Picea asperata	28.31	21.4	208.885	509.001	106.322	80.6734	482.349	38.9128	35.5131	525.906	18.6765	51.4858	504.21	25.9596	189.871
210111F	Picea asperata	23.62	21.9	151.98	509.021	77.3611	58.9365	482.349	28.428	25.5115	525.906	13.4167	37.359	504.21	18.8368	138.043
210111F	Picea asperata	30.46	21.2	237.524	508.993	120.898	91.5823	482.349	44.1747	40.5901	525.906	21.3466	58.6082	504.21	29.5508	215.97
210111F	Picea asperata	32.39	23.1	288.876	508.981	147.033	111.1	482.349	53.5892	49.7531	525.906	26.1654	71.3962	504.21	35.9987	262.786
210111F	Picea asperata	26.48	21.8	187.507	509.008	95.4424	72.5178	482.349	34.9789	31.7411	525.906	16.6928	46.1744	504.21	23.2816	170.396
210111F	Picea asperata	33.41	23.6	312.386	508.976	158.997	120.02	482.349	57.8917	53.9705	525.906	28.3834	77.2572	504.21	38.9538	284.226
210111F	Picea asperata	33.17	24.1	314.31	508.976	159.976	120.75	482.349	58.2436	54.3162	525.906	28.5652	77.737	504.21	39.1957	285.981
210111F	Picea asperata	33.45	24.5	324.273	508.974	165.047	124.527	482.349	60.0655	56.1077	525.906	29.5074	80.2219	504.21	40.4487	295.068
210111F	Picea asperata	30.45	22.9	255.186	508.989	129.887	98.3011	482.349	47.4155	43.7335	525.906	22.9997	63.0042	504.21	31.7673	232.069
210111F	Picea asperata	25.83	22.6	185.119	509.008	94.2272	71.6062	482.349	34.5392	31.3208	525.906	16.4718	45.5815	504.21	22.9826	168.221
210111F	Picea asperata	28.53	21.9	216.58	508.999	110.239	83.6065	482.349	40.3275	36.8747	525.906	19.3926	53.3988	504.21	26.9242	196.883
210111F	Picea asperata	28.03	22.4	213.998	509	108.925	82.6226	482.349	39.853	36.4177	525.906	19.1523	52.757	504.21	26.6006	194.531
210111F	Picea asperata	23.36	22.3	151.406	509.021	77.0688	58.7167	482.349	28.322	25.4113	525.906	13.3639	37.2167	504.21	18.765	137.52
210111F	Picea asperata	34.53	23.4	329.676	508.973	167.796	126.574	482.349	61.053	57.08	525.906	30.0187	81.5696	504.21	41.1282	299.996
210111F	Picea asperata	25.62	22.7	183.063	509.009	93.1807	70.8209	482.349	34.1604	30.9591	525.906	16.2816	45.0709	504.21	22.7252	166.348
210164F	Picea crassifolia Kom	25.6	13	108.385	427.8	46.3671	42.2122	461.792	19.4932	17.9483	512.07	9.19079	26.5655	499.106	13.259	88.3101
210164F	Picea crassifolia Kom	24.8	13	102.121	427.8	43.6872	39.8025	461.792	18.3805	16.8705	512.07	8.63888	25.0172	499.106	12.4862	83.1928
210164F	Picea crassifolia Kom	11.4	8.5	15.9725	427.8	6.83305	6.37033	461.792	2.94176	2.44761	512.07	1.25335	3.84855	499.106	1.92083	12.949
210164F	Picea crassifolia Kom	15.9	8	28.1526	427.8	12.0437	11.1507	461.792	5.1493	4.41479	512.07	2.26069	6.81853	499.106	3.40317	22.8568
210164F	Picea crassifolia Kom	23.8	15	108.11	427.8	46.2494	42.1063	461.792	19.4443	17.9009	512.07	9.16651	26.4974	499.106	13.225	88.0852
210164F	Picea crassifolia Kom	28	14.5	142.043	427.8	60.7659	55.1305	461.792	25.4588	23.7788	512.07	12.1764	34.8961	499.106	17.4168	115.818
210164F	Picea crassifolia Kom	26.4	14	123.086	427.8	52.656	47.8601	461.792	22.1014	20.4871	512.07	10.4908	30.2017	499.106	15.0738	100.322
210164F	Picea crassifolia Kom	30.3	17.5	196.472	427.8	84.0509	75.9396	461.792	35.0683	33.321	512.07	17.0627	48.4014	499.106	24.1574	160.339
210164F	Picea crassifolia Kom	26.1	15	128.527	427.8	54.9838	49.9483	461.792	23.0657	21.43	512.07	10.9737	31.5485	499.106	15.7461	104.769
210164F	Picea crassifolia Kom	21.5	12.5	75.312	427.8	32.2185	29.4667	461.792	13.6075	12.29	512.07	6.29335	18.4009	499.106	9.18397	61.3033
210164F	Picea crassifolia Kom	22.9	12	81.5856	427.8	34.9023	31.8891	461.792	14.7261	13.3568	512.07	6.83962	19.9476	499.106	9.95596	66.424
210164F	Picea crassifolia Kom	19.8	11.5	59.682	427.8	25.532	23.4196	461.792	10.815	9.6484	512.07	4.94066	14.5523	499.106	7.26312	48.5507
210164F	Picea crassifolia Kom	19.4	12	59.7796	427.8	25.5737	23.4574	461.792	10.8324	9.66481	512.07	4.94906	14.5763	499.106	7.27509	48.6303
210164F	Picea crassifolia Kom	12.7	5.5	13.0051	427.8	5.56359	5.19973	461.792	2.40119	1.97623	512.07	1.01197	3.1276	499.106	1.561	10.5378
210164F	Picea crassifolia Kom	14.9	12	36.4485	427.8	15.5927	14.3906	461.792	6.64548	5.77596	512.07	2.9577	8.84835	499.106	4.41626	29.6121
210164F	Picea crassifolia Kom	11.5	9.5	18.0197	427.8	7.70882	7.17629	461.792	3.31395	2.77493	512.07	1.42096	4.34663	499.106	2.16943	14.6132
210164F	Picea crassifolia Kom	14.9	12	36.4485	427.8	15.5927	14.3906	461.792	6.64548	5.77596	512.07	2.9577	8.84835	499.106	4.41626	29.6121
210164F	Picea crassifolia Kom	16.6	12.5	46.3724	427.8	19.8381	18.2542	461.792	8.42964	7.42063	512.07	3.79988	11.2817	499.106	5.63078	37.6984
210164F	Picea crassifolia Kom	20.6	12	66.8995	427.8	28.6196	26.2142	461.792	12.1055	10.8652	512.07	5.56373	16.3285	499.106	8.14965	54.4385
210164F	Picea crassifolia Kom	15.2	11.5	36.3567	427.8	15.5534	14.3548	461.792	6.62894	5.76082	512.07	2.94994	8.82586	499.106	4.40504	29.5373
210164F	Picea crassifolia Kom	7.8	4.5	4.32317	427.8	1.84945	1.75125	461.792	0.808712	0.627884	512.07	0.321521	1.02888	499.106	0.513522	3.49321
210164F	Picea crassifolia Kom	11.5	6	11.715	427.8	5.01169	4.68981	461.792	2.16572	1.7726	512.07	0.907694	2.81461	499.106	1.40479	9.48988
210164F	Picea crassifolia Kom	24	12	89.088	427.8	38.1119	34.7829	461.792	16.0625	14.6368	512.07	7.49509	21.7986	499.106	10.8798	72.5492
210164F	Picea crassifolia Kom	12.3248	6.5	14.3777	427.8	6.1508	5.74158	461.792	2.65141	2.19379	512.07	1.12337	3.46092	499.106	1.72737	11.653
210164F	Picea crassifolia Kom	19.4	12.5	62.1116	427.8	26.5713	24.3608	461.792	11.2496	10.0574	512.07	5.15008	15.15	499.106	7.56144	50.5324
210164F	Picea crassifolia Kom	22.6	13	85.7956	427.8	36.7034	33.5134	461.792	15.4762	14.0745	512.07	7.20716	20.9862	499.106	10.4743	69.8611
210164F	Picea crassifolia Kom	18	12.5	53.974	427.8	23.0901	21.2064	461.792	9.79292	8.69026	512.07	4.45002	13.1488	499.106	6.56264	43.8957
210164F	Picea crassifolia Kom	16.2	10	35.9389	427.8	15.3747	14.1919	461.792	6.55371	5.69196	512.07	2.91468	8.72354	499.106	4.35397	29.197
210164F	Picea crassifolia Kom	15.8	11	37.498	427.8	16.0416	14.7998	461.792	6.83443	5.94912	512.07	3.04637	9.10544	499.106	4.54458	30.467
210164F	Picea crassifolia Kom	18.6	12	55.2413	427.8	23.6322	21.698	461.792	10.0199	8.90265	512.07	4.55878	13.4603	499.106	6.71811	44.9291
210164F	Picea crassifolia Kom	11.1	8	14.3548	427.8	6.14099	5.73253	461.792	2.64723	2.19014	512.07	1.12151	3.45535	499.106	1.72459	11.6343
210164F	Picea crassifolia Kom	14.3	10.5	29.7759	427.8	12.7381	11.7855	461.792	5.44246	4.68	512.07	2.39649	7.21535	499.106	3.60122	24.1783
210164F	Picea crassifolia Kom	8.6	6.5	7.32558	427.8	3.13388	2.9491	461.792	1.36187	1.0873	512.07	0.556773	1.75226	499.106	0.874563	5.92709
210164F	Picea crassifolia Kom	17.5	13.5	55.0274	427.8	23.5407	21.615	461.792	9.98163	8.86679	512.07	4.54042	13.4077	499.106	6.69187	44.7547
210164F	Picea crassifolia Kom	17.2	12	47.7035	427.8	20.4076	18.7716	461.792	8.66855	7.64238	512.07	3.91344	11.6085	499.106	5.79387	38.7834
210164F	Picea crassifolia Kom	14.4	10	28.819	427.8	12.3288	11.4114	461.792	5.26967	4.52359	512.07	2.3164	6.9814	499.106	3.48446	23.3993
210164F	Picea crassifolia Kom	8.1	4.5	4.63988	427.8	1.98494	1.87799	461.792	0.86724	0.675851	512.07	0.346083	1.10501	499.106	0.551519	3.74978
210164F	Picea crassifolia Kom	15.8	10.5	35.8981	427.8	15.3572	14.176	461.792	6.54636	5.68523	512.07	2.91124	8.71354	499.106	4.34898	29.1638
210164F	Picea crassifolia Kom	14.3	10.5	29.7759	427.8	12.7381	11.7855	461.792	5.44246	4.68	512.07	2.39649	7.21535	499.106	3.60122	24.1783
210164F	Picea crassifolia Kom	17.5	12	49.2753	427.8	21.08	19.3822	461.792	8.95055	7.90455	512.07	4.04768	11.9944	499.106	5.98649	40.0647
210164F	Picea crassifolia Kom	14.2	11	30.6964	427.8	13.1319	12.1453	461.792	5.60861	4.83065	512.07	2.47363	7.44045	499.106	3.71357	24.9277
210164F	Picea crassifolia Kom	18.8	12	56.3602	427.8	24.1109	22.1319	461.792	10.2203	9.09033	512.07	4.65489	13.7354	499.106	6.85539	45.8415
210164F	Picea crassifolia Kom	12.2	8	17.1358	427.8	7.33069	6.82845	461.792	3.15332	2.63341	512.07	1.34849	4.13151	499.106	2.06206	13.8946
210164F	Picea crassifolia Kom	10.9	8	13.8739	427.8	5.93526	5.54277	461.792	2.5596	2.11383	512.07	1.08243	3.33854	499.106	1.66628	11.2436
210164F	Picea crassifolia Kom	13.9	10.5	28.2338	427.8	12.0784	11.1825	461.792	5.16397	4.42805	512.07	2.26747	6.83838	499.106	3.41307	22.9229
210164F	Picea crassifolia Kom	10.6	6	10.0559	427.8	4.30193	4.03303	461.792	1.86242	1.51208	512.07	0.77429	2.41255	499.106	1.20412	8.14276
210164F	Picea crassifolia Kom	13.2	11	26.7695	427.8	11.452	10.6094	461.792	4.89935	4.18932	512.07	2.14523	6.48059	499.106	3.2345	21.7311
210164F	Picea crassifolia Kom	13.2	11.5	27.9083	427.8	11.9392	11.0551	461.792	5.10516	4.37494	512.07	2.24027	6.75883	499.106	3.37337	22.658
210164F	Picea crassifolia Kom	10	8	11.8049	427.8	5.05014	4.72537	461.792	2.18213	1.78676	512.07	0.914945	2.8364	499.106	1.41567	9.56289
210164F	Picea crassifolia Kom	13.3	12.5	30.6067	427.8	13.0935	12.1103	461.792	5.59242	4.81596	512.07	2.46611	7.41851	499.106	3.70262	24.8547
210164F	Picea crassifolia Kom	11.5	7	13.5354	427.8	5.79044	5.40914	461.792	2.4979	2.06017	512.07	1.05495	3.25634	499.106	1.62526	10.9685
210164F	Picea crassifolia Kom	18.5	13	58.947	427.8	25.2175	23.1347	461.792	10.6834	9.5248	512.07	4.87737	14.3715	499.106	7.17288	47.9512
210164F	Picea crassifolia Kom	15.8	13	43.8542	427.8	18.7608	17.2749	461.792	7.97741	7.00182	512.07	3.58543	10.6638	499.106	5.32237	35.646
210164F	Picea crassifolia Kom	12.7	13	29.1207	427.8	12.4578	11.5293	461.792	5.32415	4.57288	512.07	2.34164	7.05516	499.106	3.52127	23.6449
210164F	Picea crassifolia Kom	12.7	12.5	28.0697	427.8	12.0082	11.1183	461.792	5.13432	4.40126	512.07	2.25376	6.79827	499.106	3.39305	22.7893
210164F	Picea crassifolia Kom	8.9	7.5	8.93238	427.8	3.82127	3.58748	461.792	1.65667	1.33662	512.07	0.684445	2.14061	499.106	1.06839	7.23078
210164F	Picea crassifolia Kom	16.2	14	49.2647	427.8	21.0754	19.3781	461.792	8.94866	7.90279	512.07	4.04678	11.9918	499.106	5.9852	40.0561
210164F	Picea crassifolia Kom	19.6	15	75.1198	427.8	32.1363	29.3924	461.792	13.5732	12.2574	512.07	6.27665	18.3535	499.106	9.16033	61.1464
210164F	Picea crassifolia Kom	8.7	7	8.02418	427.8	3.43274	3.22685	461.792	1.49013	1.19545	512.07	0.612155	1.92102	499.106	0.958792	6.49382
210164F	Picea crassifolia Kom	20.8	15.5	86.5954	427.8	37.0455	33.8219	461.792	15.6187	14.2111	512.07	7.27706	21.1835	499.106	10.5728	70.514
210164F	Picea crassifolia Kom	8.1	6	6.0749	427.8	2.59884	2.45103	461.792	1.13187	0.894754	512.07	0.458177	1.45051	499.106	0.72396	4.91284
210164F	Picea crassifolia Kom	14.6	13	37.8184	427.8	16.1787	14.9247	461.792	6.8921	6.00202	512.07	3.07345	9.18394	499.106	4.58376	30.728
210164F	Picea crassifolia Kom	11.1	7	12.6666	427.8	5.41876	5.06598	461.792	2.33943	1.92271	512.07	0.98456	3.04543	499.106	1.51999	10.2627
210164F	Picea crassifolia Kom	20.9	16	90.0177	427.8	38.5096	35.1413	461.792	16.228	14.7958	512.07	7.57647	22.0281	499.106	10.9943	73.3083
210164F	Picea crassifolia Kom	12.5	12.5	27.2468	427.8	11.6562	10.7963	461.792	4.98563	4.26708	512.07	2.18504	6.5972	499.106	3.2927	22.1196
210164F	Picea crassifolia Kom	11.6	10	19.2163	427.8	8.22073	7.64685	461.792	3.53125	2.96697	512.07	1.5193	4.63801	499.106	2.31486	15.5861
210164F	Picea crassifolia Kom	11.9	12	23.9143	427.8	10.2305	9.49097	461.792	4.38285	3.72537	512.07	1.90765	5.78345	499.106	2.88655	19.4076
210164F	Picea crassifolia Kom	14.8	12.5	37.3951	427.8	15.9976	14.7597	461.792	6.8159	5.93213	512.07	3.03767	9.08023	499.106	4.53199	30.3832
210164F	Picea crassifolia Kom	11.1	11	19.3462	427.8	8.27631	7.69792	461.792	3.55483	2.98785	512.07	1.52999	4.66966	499.106	2.33065	15.6918
210164F	Picea crassifolia Kom	14.1	12.5	34.1482	427.8	14.6086	13.4933	461.792	6.2311	5.39715	512.07	2.76372	8.28508	499.106	4.13513	27.7386
210164F	Picea crassifolia Kom	10.2	12	17.9136	427.8	7.66342	7.13453	461.792	3.29467	2.75793	512.07	1.41225	4.3208	499.106	2.15654	14.5269
210164F	Picea crassifolia Kom	10	12	17.2609	427.8	7.38422	6.8777	461.792	3.17606	2.65343	512.07	1.35874	4.16196	499.106	2.07726	13.9963
210164F	Picea crassifolia Kom	16.2	14	49.2647	427.8	21.0754	19.3781	461.792	8.94866	7.90279	512.07	4.04678	11.9918	499.106	5.9852	40.0561
210164F	Picea crassifolia Kom	10.2	9	13.6807	427.8	5.8526	5.4665	461.792	2.52439	2.08319	512.07	1.06674	3.29162	499.106	1.64287	11.0866
210164F	Picea crassifolia Kom	11.6	10	19.2163	427.8	8.22073	7.64685	461.792	3.53125	2.96697	512.07	1.5193	4.63801	499.106	2.31486	15.5861
210164F	Picea crassifolia Kom	16	13	44.9007	427.8	19.2085	17.682	461.792	8.16538	7.17575	512.07	3.67449	10.9206	499.106	5.45051	36.4989
210164F	Picea crassifolia Kom	12.5	10.5	23.1393	427.8	9.89901	9.18712	461.792	4.24253	3.59982	512.07	1.84336	5.59436	499.106	2.79218	18.7771
210164F	Picea crassifolia Kom	16.7	12.5	46.8975	427.8	20.0627	18.4583	461.792	8.52389	7.50808	512.07	3.84466	11.4106	499.106	5.69511	38.1264
210164F	Picea crassifolia Kom	10.4	10	15.6599	427.8	6.6993	6.24713	461.792	2.88487	2.39777	512.07	1.22782	3.77253	499.106	1.88289	12.6949
210164F	Picea crassifolia Kom	8.8	5	5.98146	427.8	2.55887	2.41378	461.792	1.11466	0.88043	512.07	0.450842	1.42799	499.106	0.71272	4.83709
210164F	Picea crassifolia Kom	19.4	13.5	66.7584	427.8	28.5592	26.1596	461.792	12.0803	10.8413	512.07	5.55152	16.2937	499.106	8.1323	54.3233
210164F	Picea crassifolia Kom	14.2	8	22.7756	427.8	9.7434	9.04445	461.792	4.17665	3.54094	512.07	1.81321	5.50562	499.106	2.74789	18.4811
210164F	Picea crassifolia Kom	8.8	8.5	9.8333	427.8	4.20668	3.94479	461.792	1.82167	1.47724	512.07	0.756452	2.35864	499.106	1.17721	7.96202
210164F	Picea crassifolia Kom	12.8	12	27.4161	427.8	11.7286	10.8625	461.792	5.01623	4.29468	512.07	2.19918	6.63857	499.106	3.31335	22.2574
210164F	Picea crassifolia Kom	9.1	6	7.55545	427.8	3.23222	3.04053	461.792	1.40409	1.12284	512.07	0.574974	1.80778	499.106	0.902271	6.11356
210164F	Picea crassifolia Kom	13.7	12	31.1403	427.8	13.3218	12.3188	461.792	5.68871	4.90337	512.07	2.51087	7.54903	499.106	3.76776	25.2892
210164F	Picea crassifolia Kom	11.4	10	18.6	427.8	7.95709	7.40455	461.792	3.41936	2.86801	512.07	1.46862	4.48793	499.106	2.23995	15.085
210164F	Picea crassifolia Kom	14.2	13.5	37.192	427.8	15.9107	14.6805	461.792	6.77934	5.89861	512.07	3.0205	9.03048	499.106	4.50716	30.2177
210164F	Picea crassifolia Kom	15.8	14	47.0089	427.8	20.1104	18.5016	461.792	8.54389	7.52663	512.07	3.85417	11.438	499.106	5.70876	38.2172
210164F	Picea crassifolia Kom	7.2	5.5	4.49067	427.8	1.92111	1.81829	461.792	0.839673	0.653236	512.07	0.334503	1.06914	499.106	0.533615	3.6289
210164F	Picea crassifolia Kom	8.7	7	8.02418	427.8	3.43274	3.22685	461.792	1.49013	1.19545	512.07	0.612155	1.92102	499.106	0.958792	6.49382
210164F	Picea crassifolia Kom	15.2	16	49.5472	427.8	21.1963	19.4879	461.792	8.99933	7.94994	512.07	4.07093	12.0612	499.106	6.01982	40.2864
210164F	Picea crassifolia Kom	15.1	12	37.371	427.8	15.9873	14.7503	461.792	6.81157	5.92815	512.07	3.03563	9.07433	499.106	4.52905	30.3636
210164F	Picea crassifolia Kom	11.1	11	19.3462	427.8	8.27631	7.69792	461.792	3.55483	2.98785	512.07	1.52999	4.66966	499.106	2.33065	15.6918
210164F	Picea crassifolia Kom	10	9	13.1823	427.8	5.63939	5.26972	461.792	2.43351	2.00426	512.07	1.02632	3.17061	499.106	1.58247	10.6817
210164F	Picea crassifolia Kom	10.5	9.5	15.1951	427.8	6.50046	6.06392	461.792	2.80027	2.32374	512.07	1.18992	3.65954	499.106	1.8265	12.3171
210164F	Picea crassifolia Kom	9.4	8.5	11.1269	427.8	4.76011	4.45715	461.792	2.05827	1.68007	512.07	0.860313	2.67203	499.106	1.33363	9.01232
210164F	Picea crassifolia Kom	14.3	12	33.7457	427.8	14.4364	13.3362	461.792	6.15855	5.33096	512.07	2.72983	8.18654	499.106	4.08595	27.4107
210164F	Picea crassifolia Kom	13.6	12	30.7156	427.8	13.1401	12.1528	461.792	5.61207	4.83379	512.07	2.47524	7.44515	499.106	3.71591	24.9434
210164F	Picea crassifolia Kom	12.3	12.5	26.4354	427.8	11.3091	10.4786	461.792	4.83895	4.13492	512.07	2.11737	6.39897	499.106	3.19376	21.4591
210164F	Picea crassifolia Kom	10.6	8.5	13.9366	427.8	5.96206	5.56749	461.792	2.57102	2.12376	512.07	1.08751	3.35375	499.106	1.67388	11.2945
210164F	Picea crassifolia Kom	14.5	12.5	35.9867	427.8	15.3951	14.2106	461.792	6.56232	5.69984	512.07	2.91872	8.73525	499.106	4.35981	29.236
210164F	Picea crassifolia Kom	16	13	44.9007	427.8	19.2085	17.682	461.792	8.16538	7.17575	512.07	3.67449	10.9206	499.106	5.45051	36.4989
210164F	Picea crassifolia Kom	12.1	12	24.6732	427.8	10.5552	9.78841	461.792	4.5202	3.84847	512.07	1.97069	5.96868	499.106	2.979	20.0251
210164F	Picea crassifolia Kom	11.5	10.5	19.7915	427.8	8.46681	7.87292	461.792	3.63565	3.05946	512.07	1.56666	4.77814	499.106	2.3848	16.0539
210164F	Picea crassifolia Kom	9.8	11	15.3183	427.8	6.55317	6.11249	461.792	2.8227	2.34335	512.07	1.19996	3.68949	499.106	1.84144	12.4173
210165F	Picea crassifolia Kom	19.4	12.5	62.1116	427.8	26.5713	24.3608	486.643	11.855	10.0574	512.07	5.15008	15.15	503.61	7.62968	51.2061
210165F	Picea crassifolia Kom	12.3	11	23.4507	427.8	10.0322	9.30921	486.643	4.53026	3.65024	512.07	1.86918	5.67032	503.61	2.85563	19.2873
210165F	Picea crassifolia Kom	12.5	10.5	23.1393	427.8	9.89901	9.18712	486.643	4.47085	3.59982	512.07	1.84336	5.59436	503.61	2.81737	19.0306
210165F	Picea crassifolia Kom	8.7	8.5	9.62495	427.8	4.11755	3.86219	486.643	1.87951	1.44468	512.07	0.739775	2.3082	503.61	1.16243	7.89927
210165F	Picea crassifolia Kom	13	9	21.5545	427.8	9.221	8.56529	486.643	4.16824	3.34358	512.07	1.71215	5.20782	503.61	2.62271	17.7241
210165F	Picea crassifolia Kom	19.9	13	67.5866	427.8	28.9136	26.4801	486.643	12.8863	10.9813	512.07	5.62319	16.4977	503.61	8.30839	55.7315
210165F	Picea crassifolia Kom	12.2	9	19.1355	427.8	8.18615	7.61507	486.643	3.70582	2.95398	512.07	1.51265	4.61832	503.61	2.32583	15.7304
210165F	Picea crassifolia Kom	13.3	10	24.8308	427.8	10.6226	9.85018	486.643	4.79352	3.87406	512.07	1.98379	6.00716	503.61	3.02526	20.4252
210165F	Picea crassifolia Kom	18.7	14	64.4746	427.8	27.5822	25.2757	486.643	12.3002	10.4557	512.07	5.35407	15.7315	503.61	7.92254	53.1591
210165F	Picea crassifolia Kom	7.3	7.5	6.16181	427.8	2.63602	2.48568	486.643	1.20964	0.908085	512.07	0.465003	1.47147	503.61	0.741045	5.05171
210165F	Picea crassifolia Kom	7.2	10	7.8619	427.8	3.36332	3.16235	486.643	1.53894	1.17029	512.07	0.599272	1.88181	503.61	0.947696	6.44922
210165F	Picea crassifolia Kom	14.5	11	31.9233	427.8	13.6568	12.6246	486.643	6.14369	5.03172	512.07	2.57659	7.74056	503.61	3.89822	26.2753
210165F	Picea crassifolia Kom	9.4	8	10.5125	427.8	4.49726	4.2139	486.643	2.05067	1.58361	512.07	0.81092	2.52315	503.61	1.27068	8.62953
210165F	Picea crassifolia Kom	14.8	12	35.9913	427.8	15.3971	14.2123	486.643	6.91634	5.70059	512.07	2.9191	8.73636	503.61	4.39972	29.6322
210165F	Picea crassifolia Kom	16.3	11	39.7532	427.8	17.0064	15.6786	486.643	7.62987	6.32186	512.07	3.23724	9.65812	503.61	4.86393	32.7375
210165F	Picea crassifolia Kom	13.2	10.5	25.6275	427.8	10.9634	10.1623	486.643	4.9454	4.00349	512.07	2.05007	6.20166	503.61	3.12322	21.0821
210165F	Picea crassifolia Kom	17.9	12.5	53.4132	427.8	22.8502	20.9888	486.643	10.214	8.59633	512.07	4.40193	13.011	503.61	6.55246	44.0186
210165F	Picea crassifolia Kom	14.2	10	28.0733	427.8	12.0097	11.1197	486.643	5.41131	4.40185	512.07	2.25406	6.79914	503.61	3.42412	23.0992
210165F	Picea crassifolia Kom	18.1	13	56.58	427.8	24.2049	22.2172	486.643	10.8118	9.12722	512.07	4.67378	13.7894	503.61	6.94448	46.635
210165F	Picea crassifolia Kom	15.8	13.5	45.4334	427.8	19.4364	17.8891	486.643	8.70561	7.26435	512.07	3.71986	11.0513	503.61	5.56553	37.4274
210165F	Picea crassifolia Kom	10.7	6.5	11.0315	427.8	4.71927	4.41937	486.643	2.15065	1.66507	512.07	0.852632	2.64889	503.61	1.33401	9.05657
210165F	Picea crassifolia Kom	10.3	7	11.0099	427.8	4.71003	4.41082	486.643	2.14649	1.66167	512.07	0.850894	2.64366	503.61	1.33137	9.03879
210165F	Picea crassifolia Kom	15.9	11	37.9441	427.8	16.2325	14.9737	486.643	7.28684	6.02278	512.07	3.08409	9.21475	503.61	4.64064	31.2441
210165F	Picea crassifolia Kom	6.9	5.5	4.14655	427.8	1.77389	1.68052	486.643	0.817814	0.601196	512.07	0.307855	0.986452	503.61	0.496787	3.39635
210165F	Picea crassifolia Kom	11.4	9	16.8514	427.8	7.20901	6.71647	486.643	3.26852	2.58793	512.07	1.3252	4.06231	503.61	2.04582	13.8486
210165F	Picea crassifolia Kom	13.6	9.5	24.6758	427.8	10.5563	9.78944	486.643	4.76396	3.8489	512.07	1.97091	5.96932	503.61	3.00621	20.2974
210165F	Picea crassifolia Kom	18.8	14	65.1225	427.8	27.8594	25.5265	486.643	12.4223	10.5651	512.07	5.41006	15.891	503.61	8.00287	53.6946
210165F	Picea crassifolia Kom	14.8	13.5	40.1923	427.8	17.1943	15.8496	486.643	7.71308	6.39453	512.07	3.27445	9.76575	503.61	4.91813	33.0999
210165F	Picea crassifolia Kom	16.3	13.5	48.1661	427.8	20.6054	18.9513	486.643	9.22252	7.7195	512.07	3.95293	11.7221	503.61	5.90335	39.6842
210165F	Picea crassifolia Kom	8.1	5	5.12115	427.8	2.19083	2.07038	486.643	1.00754	0.748993	512.07	0.383537	1.22079	503.61	0.614801	4.1967
210165F	Picea crassifolia Kom	8.3	6	6.35895	427.8	2.72036	2.56425	486.643	1.24788	0.938353	512.07	0.480503	1.519	503.61	0.764984	5.21372
210165F	Picea crassifolia Kom	13.1	8.5	20.7258	427.8	8.86651	8.23994	486.643	4.00991	3.20991	512.07	1.6437	5.00581	503.61	2.52098	17.0411
210165F	Picea crassifolia Kom	13	9	21.5545	427.8	9.221	8.56529	486.643	4.16824	3.34358	512.07	1.71215	5.20782	503.61	2.62271	17.7241
210165F	Picea crassifolia Kom	13	9	21.5545	427.8	9.221	8.56529	486.643	4.16824	3.34358	512.07	1.71215	5.20782	503.61	2.62271	17.7241
210165F	Picea crassifolia Kom	15.7	12.5	41.7711	427.8	17.8697	16.4643	486.643	8.01224	6.6561	512.07	3.40839	10.1529	503.61	5.11308	34.4034
210165F	Picea crassifolia Kom	9.5	9.5	12.5964	427.8	5.38876	5.03827	486.643	2.45184	1.91163	512.07	0.978887	3.02842	503.61	1.52514	10.3446
210165F	Picea crassifolia Kom	16.7	11	41.6016	427.8	17.7972	16.3983	486.643	7.98013	6.628	512.07	3.394	10.1113	503.61	5.09215	34.2635
210165F	Picea crassifolia Kom	22.2	14	88.9401	427.8	38.0486	34.7259	486.643	16.8991	14.6116	512.07	7.48214	21.7621	503.61	10.9596	73.3895
210165F	Picea crassifolia Kom	7.7	5	4.65761	427.8	1.99253	1.88508	486.643	0.917363	0.678541	512.07	0.347461	1.10928	503.61	0.558643	3.81599
210165F	Picea crassifolia Kom	10.7	8	13.4007	427.8	5.73281	5.35595	486.643	2.60644	2.03883	512.07	1.04402	3.22363	503.61	1.62345	11.0067
210165F	Picea crassifolia Kom	10.8	10.5	17.5939	427.8	7.52667	7.00875	486.643	3.41076	2.70672	512.07	1.38603	4.24299	503.61	2.13681	14.4603
210165F	Picea crassifolia Kom	13.4	11	27.5348	427.8	11.7794	10.909	486.643	5.30878	4.31402	512.07	2.20908	6.66756	503.61	3.35785	22.6551
210165F	Picea crassifolia Kom	12	10.5	21.4349	427.8	9.16986	8.51836	486.643	4.1454	3.32429	512.07	1.70227	5.17867	503.61	2.60803	17.6256
210165F	Picea crassifolia Kom	9.5	7.5	10.0939	427.8	4.31816	4.04806	486.643	1.96996	1.51802	512.07	0.777331	2.42174	503.61	1.21961	8.28507
210165F	Picea crassifolia Kom	15.4	12	38.7749	427.8	16.5879	15.2974	486.643	7.4444	6.16006	512.07	3.15438	9.41834	503.61	4.74317	31.9299
210165F	Picea crassifolia Kom	22.1	12	76.3232	427.8	32.6511	29.8573	486.643	14.5299	12.4617	512.07	6.38129	18.6501	503.61	9.39238	62.9546
210165F	Picea crassifolia Kom	10.2	9	13.6807	427.8	5.8526	5.4665	486.643	2.66024	2.08319	512.07	1.06674	3.29162	503.61	1.65769	11.2373
210165F	Picea crassifolia Kom	19.7	12.5	63.9246	427.8	27.3469	25.0628	486.643	12.1966	10.363	512.07	5.30656	15.5961	503.61	7.85437	52.7045
210165F	Picea crassifolia Kom	10.4	8.5	13.4478	427.8	5.75298	5.37457	486.643	2.6155	2.0463	512.07	1.04785	3.23507	503.61	1.62922	11.0455
210165F	Picea crassifolia Kom	10.1	9	13.4304	427.8	5.74554	5.3677	486.643	2.61215	2.04354	512.07	1.04644	3.23085	503.61	1.62709	11.0312
210165F	Picea crassifolia Kom	20	14	73.1333	427.8	31.2864	28.6248	486.643	13.9301	11.9204	512.07	6.10406	17.8639	503.61	8.99646	60.317
210165F	Picea crassifolia Kom	9.1	5	6.36918	427.8	2.72474	2.56833	486.643	1.24986	0.939925	512.07	0.481308	1.52147	503.61	0.766226	5.22213
210165F	Picea crassifolia Kom	9.5	6	8.18964	427.8	3.50353	3.29259	486.643	1.60231	1.22113	512.07	0.625302	1.96101	503.61	0.987584	6.71873
210165F	Picea crassifolia Kom	13.3	10	24.8308	427.8	10.6226	9.85018	486.643	4.79352	3.87406	512.07	1.98379	6.00716	503.61	3.02526	20.4252
210165F	Picea crassifolia Kom	26	15	127.605	427.8	54.5894	49.5946	486.643	24.1349	21.2701	512.07	10.8918	31.3203	503.61	15.7732	105.389
210165F	Picea crassifolia Kom	7.8	5	4.77157	427.8	2.04128	1.93066	486.643	0.939542	0.695836	512.07	0.356317	1.13668	503.61	0.572445	3.90958
210165F	Picea crassifolia Kom	14	8	22.1781	427.8	9.48777	8.81002	486.643	4.28734	3.44431	512.07	1.76373	5.35988	503.61	2.69929	18.2381
210165F	Picea crassifolia Kom	8.3	6	6.35895	427.8	2.72036	2.56425	486.643	1.24788	0.938353	512.07	0.480503	1.519	503.61	0.764984	5.21372
210165F	Picea crassifolia Kom	11.4	8	15.0905	427.8	6.4557	6.02267	486.643	2.93089	2.30709	512.07	1.18139	3.63411	503.61	1.83017	12.3982
210165F	Picea crassifolia Kom	9.5	7	9.46206	427.8	4.04787	3.79761	486.643	1.84808	1.41923	512.07	0.726747	2.26878	503.61	1.14258	7.76527
210165F	Picea crassifolia Kom	12	9	18.5517	427.8	7.93644	7.38556	486.643	3.59413	2.86026	512.07	1.46465	4.47617	503.61	2.25424	15.2495
210165F	Picea crassifolia Kom	8.8	5.5	6.54008	427.8	2.79784	2.63642	486.643	1.28299	0.966196	512.07	0.49476	1.56269	503.61	0.786984	5.36258
210165F	Picea crassifolia Kom	16.5	10.5	38.9372	427.8	16.6573	15.3607	486.643	7.47516	6.18688	512.07	3.16812	9.4581	503.61	4.76319	32.0638
210165F	Picea crassifolia Kom	8.7	5.5	6.40153	427.8	2.73857	2.58122	486.643	1.25613	0.944895	512.07	0.483853	1.52927	503.61	0.770155	5.24871
210165F	Picea crassifolia Kom	10.2	8	12.2512	427.8	5.24107	4.90183	486.643	2.38544	1.85712	512.07	0.950978	2.94466	503.61	1.48296	10.0604
210165F	Picea crassifolia Kom	6.7	5.5	3.92425	427.8	1.67879	1.59145	486.643	0.774469	0.567674	512.07	0.290689	0.933071	503.61	0.469904	3.21386
210165F	Picea crassifolia Kom	10.8	7.5	12.8362	427.8	5.49131	5.13299	486.643	2.49793	1.94951	512.07	0.998286	3.08659	503.61	1.55444	10.542
210165F	Picea crassifolia Kom	10.1	8	12.0271	427.8	5.14519	4.81322	486.643	2.34232	1.82177	512.07	0.932876	2.89029	503.61	1.45558	9.87597
210165F	Picea crassifolia Kom	13.3	8.5	21.3228	427.8	9.12191	8.47436	486.643	4.12399	3.3062	512.07	1.69301	5.15134	503.61	2.59427	17.5332
210165F	Picea crassifolia Kom	19.3	12.5	61.5126	427.8	26.3151	24.1288	486.643	11.7421	9.95649	512.07	5.09842	15.0026	503.61	7.55546	50.7111
210165F	Picea crassifolia Kom	17.7	12	50.3363	427.8	21.5339	19.7943	486.643	9.63277	8.08172	512.07	4.13841	12.255	503.61	6.17175	41.4768
210165F	Picea crassifolia Kom	13.1	11	26.3906	427.8	11.2899	10.4611	486.643	5.09083	4.12764	512.07	2.11364	6.38805	503.61	3.21708	21.7115
210165F	Picea crassifolia Kom	19.1	11.5	55.7874	427.8	23.8659	21.9098	486.643	10.6622	8.99423	512.07	4.60568	13.5945	503.61	6.84634	45.9801
210165F	Picea crassifolia Kom	13	10	23.7914	427.8	10.1779	9.44278	486.643	4.59526	3.70544	512.07	1.89744	5.75345	503.61	2.89749	19.5681
210165F	Picea crassifolia Kom	9.9	5.5	8.155	427.8	3.48871	3.27882	486.643	1.59562	1.21575	512.07	0.622548	1.95264	503.61	0.983367	6.69024
210165F	Picea crassifolia Kom	14.2	11	30.6964	427.8	13.1319	12.1453	486.643	5.91043	4.83065	512.07	2.47363	7.44045	503.61	3.74708	25.2631
210165F	Picea crassifolia Kom	17.7	11.5	48.3677	427.8	20.6917	19.0296	486.643	9.26065	7.75313	512.07	3.97015	11.7716	503.61	5.92828	39.8508
210165F	Picea crassifolia Kom	16.5	11	40.6725	427.8	17.3997	16.0366	486.643	7.8041	6.47405	512.07	3.31517	9.88349	503.61	4.97742	33.4964
210165F	Picea crassifolia Kom	14.7	9.5	28.5487	427.8	12.2131	11.3056	486.643	5.50181	4.47945	512.07	2.29379	6.91533	503.61	3.48263	23.4914
210165F	Picea crassifolia Kom	12.3	8.5	18.4171	427.8	7.87884	7.33261	486.643	3.56836	2.83866	512.07	1.45359	4.44339	503.61	2.23773	15.1385
210165F	Picea crassifolia Kom	9	8	9.6899	427.8	4.14534	3.88794	486.643	1.89204	1.45482	512.07	0.744973	2.32393	503.61	1.17035	7.95271
210165F	Picea crassifolia Kom	17.2	10	40.2096	427.8	17.2017	15.8563	486.643	7.71637	6.3974	512.07	3.27592	9.77	503.61	4.92027	33.1142
210165F	Picea crassifolia Kom	14.4	9	26.1092	427.8	11.1695	10.3509	486.643	5.03721	4.08184	512.07	2.09019	6.31931	503.61	3.18247	21.4794
210165F	Picea crassifolia Kom	8.1	4	4.15522	427.8	1.7776	1.684	486.643	0.819505	0.602506	512.07	0.308526	0.988536	503.61	0.497837	3.40347
210165F	Picea crassifolia Kom	8.5	5	5.60513	427.8	2.39787	2.26364	486.643	1.10159	0.822833	512.07	0.421348	1.33732	503.61	0.673487	4.5943
210165F	Picea crassifolia Kom	13.9	7.5	20.5978	427.8	8.81175	8.18968	486.643	3.98545	3.18929	512.07	1.63314	4.97462	503.61	2.50527	16.9356
210165F	Picea crassifolia Kom	8	5.5	5.47058	427.8	2.34031	2.20994	486.643	1.07545	0.802278	512.07	0.410823	1.30491	503.61	0.657167	4.48375
210165F	Picea crassifolia Kom	7.7	5.5	5.09255	427.8	2.17859	2.05896	486.643	1.00198	0.74464	512.07	0.381308	1.21391	503.61	0.611336	4.17322
210165F	Picea crassifolia Kom	11.8	9	17.9765	427.8	7.69034	7.15929	486.643	3.48402	2.76801	512.07	1.41741	4.33611	503.61	2.18371	14.7755
210165F	Picea crassifolia Kom	8.8	6	7.0955	427.8	3.03545	2.85756	486.643	1.39061	1.05177	512.07	0.53858	1.69671	503.61	0.854481	5.81912
210165F	Picea crassifolia Kom	12.9	7.5	17.9081	427.8	7.66109	7.13239	486.643	3.47093	2.75705	512.07	1.41181	4.31947	503.61	2.17533	14.7192
210165F	Picea crassifolia Kom	18.2	10	44.7033	427.8	19.1241	17.6052	486.643	8.56745	7.14294	512.07	3.65769	10.8721	503.61	5.47532	36.8245
210165F	Picea crassifolia Kom	19.7	12	61.5245	427.8	26.3202	24.1334	486.643	11.7443	9.95848	512.07	5.09944	15.0055	503.61	7.55693	50.7209
210165F	Picea crassifolia Kom	11.1	9	16.0298	427.8	6.85757	6.39291	486.643	3.11106	2.45675	512.07	1.25803	3.86249	503.61	1.94519	13.1718
210165F	Picea crassifolia Kom	8.3	6	6.35895	427.8	2.72036	2.56425	486.643	1.24788	0.938353	512.07	0.480503	1.519	503.61	0.764984	5.21372
210165F	Picea crassifolia Kom	15.3	9	29.2513	427.8	12.5137	11.5804	486.643	5.63554	4.59424	512.07	2.35257	7.0871	503.61	3.56913	24.071
210165F	Picea crassifolia Kom	6.4	3.5	2.3586	427.8	1.00901	0.962167	486.643	0.468232	0.334076	512.07	0.171071	0.55802	503.61	0.281024	1.92934
210165F	Picea crassifolia Kom	11.7	6.5	13.0421	427.8	5.5794	5.21433	486.643	2.53752	1.98207	512.07	1.01496	3.13657	503.61	1.57961	10.7115
210165F	Picea crassifolia Kom	15.9	9	31.4384	427.8	13.4493	12.4352	486.643	6.05152	4.95222	512.07	2.53588	7.62194	503.61	3.83848	25.8752
210165F	Picea crassifolia Kom	11.3	6.5	12.219	427.8	5.22729	4.88909	486.643	2.37924	1.85204	512.07	0.948376	2.93684	503.61	1.47902	10.0339
210165F	Picea crassifolia Kom	14.3	8.5	24.4263	427.8	10.4495	9.69164	486.643	4.71637	3.8084	512.07	1.95017	5.9084	503.61	2.97553	20.0916
210165F	Picea crassifolia Kom	9	5	6.23868	427.8	2.66891	2.51632	486.643	1.22455	0.919883	512.07	0.471045	1.49	503.61	0.750379	5.11488
210165F	Picea crassifolia Kom	9.4	5.5	7.40035	427.8	3.16587	2.97884	486.643	1.44963	1.09886	512.07	0.562691	1.77032	503.61	0.891549	6.06974
210165F	Picea crassifolia Kom	11.7	6.5	13.0421	427.8	5.5794	5.21433	486.643	2.53752	1.98207	512.07	1.01496	3.13657	503.61	1.57961	10.7115
210165F	Picea crassifolia Kom	13.5	7	18.28	427.8	7.82017	7.27867	486.643	3.54212	2.81666	512.07	1.44233	4.41	503.61	2.22092	15.0255
210165F	Picea crassifolia Kom	11.6	7	13.7568	427.8	5.88516	5.49655	486.643	2.67486	2.09526	512.07	1.07292	3.3101	503.61	1.667	11.2999
210165F	Picea crassifolia Kom	14.2	9	25.4336	427.8	10.8805	10.0863	486.643	4.90845	3.97199	512.07	2.03394	6.15434	503.61	3.09938	20.9223
210165F	Picea crassifolia Kom	11.1	10	17.6932	427.8	7.56916	7.04784	486.643	3.42978	2.72263	512.07	1.39418	4.26717	503.61	2.14899	14.5421
210165F	Picea crassifolia Kom	9.4	7	9.27629	427.8	3.9684	3.72393	486.643	1.81222	1.39024	512.07	0.711899	2.22382	503.61	1.11994	7.61246
210165F	Picea crassifolia Kom	8.9	5.5	6.68001	427.8	2.85771	2.69215	486.643	1.31012	0.987728	512.07	0.505786	1.59644	503.61	0.803984	5.47759
210165F	Picea crassifolia Kom	9.6	6	8.35191	427.8	3.57295	3.35704	486.643	1.63368	1.24632	512.07	0.638205	2.00024	503.61	1.00734	6.85217
210165F	Picea crassifolia Kom	9.6	6.5	9.0023	427.8	3.85118	3.61523	486.643	1.75933	1.34752	512.07	0.690023	2.15753	503.61	1.08655	7.38709
210165F	Picea crassifolia Kom	9.1	6.5	8.1438	427.8	3.48392	3.27437	486.643	1.59345	1.21401	512.07	0.621658	1.94993	503.61	0.982004	6.68103
210165F	Picea crassifolia Kom	8.4	6	6.50324	427.8	2.78209	2.62174	486.643	1.27585	0.960532	512.07	0.49186	1.5538	503.61	0.78251	5.33231
210165F	Picea crassifolia Kom	7.5	6.5	5.66869	427.8	2.42507	2.28901	486.643	1.11393	0.83255	512.07	0.426324	1.35263	503.61	0.681198	4.64652
210165F	Picea crassifolia Kom	12.9	7.5	17.9081	427.8	7.66109	7.13239	486.643	3.47093	2.75705	512.07	1.41181	4.31947	503.61	2.17533	14.7192
210165F	Picea crassifolia Kom	6.7	5	3.58912	427.8	1.53543	1.45706	486.643	0.709067	0.517283	512.07	0.264885	0.852648	503.61	0.429402	2.93878
210165F	Picea crassifolia Kom	11.6	7	13.7568	427.8	5.88516	5.49655	486.643	2.67486	2.09526	512.07	1.07292	3.3101	503.61	1.667	11.2999
210165F	Picea crassifolia Kom	9.7	6	8.51567	427.8	3.643	3.42207	486.643	1.66533	1.27177	512.07	0.651237	2.03983	503.61	1.02728	6.98684
210165F	Picea crassifolia Kom	13.5	7.5	19.5009	427.8	8.34248	7.7587	486.643	3.77572	3.01271	512.07	1.54272	4.70733	503.61	2.37066	16.0316
210165F	Picea crassifolia Kom	15	8	25.2397	427.8	10.7976	10.0104	486.643	4.87148	3.94048	512.07	2.0178	6.10699	503.61	3.07554	20.7624
210165F	Picea crassifolia Kom	12.1	8	16.8735	427.8	7.21849	6.72519	486.643	3.27276	2.59147	512.07	1.32702	4.0677	503.61	2.04853	13.8668
210165F	Picea crassifolia Kom	10.5	6.5	10.6483	427.8	4.55533	4.26765	486.643	2.07682	1.6049	512.07	0.821821	2.55603	503.61	1.28724	8.74121
210165F	Picea crassifolia Kom	15	8	25.2397	427.8	10.7976	10.0104	486.643	4.87148	3.94048	512.07	2.0178	6.10699	503.61	3.07554	20.7624
210165F	Picea crassifolia Kom	18.4	10.5	47.764	427.8	20.4334	18.7951	486.643	9.14649	7.65246	512.07	3.9186	11.6233	503.61	5.85363	39.3521
210165F	Picea crassifolia Kom	17	11	43.0136	427.8	18.4012	16.9479	486.643	8.24757	6.86224	512.07	3.51395	10.4576	503.61	5.26655	35.4293
210165F	Picea crassifolia Kom	9.8	6.5	9.35692	427.8	4.00289	3.75591	486.643	1.82779	1.40282	512.07	0.718342	2.24333	503.61	1.12976	7.67878
210165F	Picea crassifolia Kom	15.9	12	41.1684	427.8	17.6119	16.2297	486.643	7.89806	6.5562	512.07	3.35724	10.0051	503.61	5.03865	33.9058
210165F	Picea crassifolia Kom	10.5	7.5	12.1761	427.8	5.20894	4.87213	486.643	2.37099	1.84527	512.07	0.94491	2.92643	503.61	1.47378	9.99862
210165F	Picea crassifolia Kom	13.2	8.5	21.0233	427.8	8.99378	8.35678	486.643	4.06677	3.25788	512.07	1.66826	5.07833	503.61	2.5575	17.2863
210165F	Picea crassifolia Kom	11.9	8	16.3546	427.8	6.99649	6.52083	486.643	3.17332	2.50858	512.07	1.28457	3.94147	503.61	1.98496	13.4393
210165F	Picea crassifolia Kom	16.1	9	32.1837	427.8	13.7682	12.7264	486.643	6.1932	5.07445	512.07	2.59847	7.80429	503.61	3.93032	26.4902
210165F	Picea crassifolia Kom	8.1	4.5	4.63988	427.8	1.98494	1.87799	486.643	0.91391	0.675851	512.07	0.346083	1.10501	503.61	0.556496	3.80143
210165F	Picea crassifolia Kom	10.6	5	8.47694	427.8	3.62643	3.40669	486.643	1.65784	1.26575	512.07	0.648154	2.03046	503.61	1.02256	6.95499
210165F	Picea crassifolia Kom	9.9	5.5	8.155	427.8	3.48871	3.27882	486.643	1.59562	1.21575	512.07	0.622548	1.95264	503.61	0.983367	6.69024
210165F	Picea crassifolia Kom	19.6	11.5	58.5568	427.8	25.0506	22.9835	486.643	11.1848	9.45921	512.07	4.84378	14.2755	503.61	7.18928	48.2684
210165F	Picea crassifolia Kom	17.4	11	44.9305	427.8	19.2213	17.6936	486.643	8.61045	7.18071	512.07	3.67703	10.9279	503.61	5.50339	37.0121
210165F	Picea crassifolia Kom	7.1	5	4.00094	427.8	1.7116	1.62219	486.643	0.789427	0.579231	512.07	0.296607	0.951485	503.61	0.479177	3.27681
210165F	Picea crassifolia Kom	13.9	11	29.492	427.8	12.6167	11.6745	486.643	5.68133	4.63358	512.07	2.37272	7.14594	503.61	3.59876	24.2695
210165F	Picea crassifolia Kom	10.9	10.5	17.9005	427.8	7.65781	7.12937	486.643	3.46946	2.75583	512.07	1.41118	4.31761	503.61	2.17439	14.7128
210165F	Picea crassifolia Kom	10.3	9	13.9331	427.8	5.96059	5.56614	486.643	2.70872	2.12322	512.07	1.08724	3.35292	503.61	1.68856	11.4451
210165F	Picea crassifolia Kom	14.7	10	29.9546	427.8	12.8146	11.8554	486.643	5.76935	4.70924	512.07	2.41146	7.25905	503.61	3.65573	24.6511
210165F	Picea crassifolia Kom	9.1	6	7.55545	427.8	3.23222	3.04053	486.643	1.47965	1.12284	512.07	0.574974	1.80778	503.61	0.910414	6.19726
210165F	Picea crassifolia Kom	16	12	41.6551	427.8	17.8201	16.4192	486.643	7.99027	6.63687	512.07	3.39855	10.1244	503.61	5.09876	34.3076
210165F	Picea crassifolia Kom	9.4	6.5	8.65408	427.8	3.70222	3.47703	486.643	1.69207	1.2933	512.07	0.66226	2.0733	503.61	1.04413	7.10068
210165F	Picea crassifolia Kom	10.2	6.5	10.0853	427.8	4.31449	4.04465	486.643	1.9683	1.51667	512.07	0.776642	2.41966	503.61	1.21857	8.278
210165F	Picea crassifolia Kom	19.6	11	56.1668	427.8	24.0282	22.0569	486.643	10.7339	9.05788	512.07	4.63827	13.6878	503.61	6.89332	46.2936
210165F	Picea crassifolia Kom	19.6	13	65.6889	427.8	28.1017	25.7457	486.643	12.529	10.6607	512.07	5.45902	16.0304	503.61	8.07309	54.1628
210165F	Picea crassifolia Kom	12.2	7	15.1204	427.8	6.4685	6.03447	486.643	2.93663	2.31185	512.07	1.18383	3.64138	503.61	1.83384	12.4228
210165F	Picea crassifolia Kom	10.7	6.5	11.0315	427.8	4.71927	4.41937	486.643	2.15065	1.66507	512.07	0.852632	2.64889	503.61	1.33401	9.05657
210165F	Picea crassifolia Kom	19.8	12.5	64.5343	427.8	27.6078	25.2988	486.643	12.3115	10.4658	512.07	5.35923	15.7462	503.61	7.92995	53.2085
210165F	Picea crassifolia Kom	8.8	5	5.98146	427.8	2.55887	2.41378	486.643	1.17465	0.88043	512.07	0.450842	1.42799	503.61	0.719152	4.90351
210165F	Picea crassifolia Kom	13.8	8	21.5879	427.8	9.23532	8.57843	486.643	4.17463	3.34899	512.07	1.71492	5.21598	503.61	2.62682	17.7517
210165F	Picea crassifolia Kom	11.6	6	11.9066	427.8	5.09366	4.7656	486.643	2.31914	1.80279	512.07	0.923153	2.86108	503.61	1.44087	9.77683
210165F	Picea crassifolia Kom	7.4	5.5	4.72719	427.8	2.02229	1.91291	486.643	0.930904	0.689098	512.07	0.352866	1.12601	503.61	0.567069	3.87313
210165F	Picea crassifolia Kom	18.2	11	48.881	427.8	20.9113	19.2291	486.643	9.3577	7.83876	512.07	4.01399	11.8976	503.61	5.99176	40.2747
210165F	Picea crassifolia Kom	7.7	6.5	5.95519	427.8	2.54763	2.4033	486.643	1.16955	0.876405	512.07	0.448781	1.42166	503.61	0.715964	4.88193
210165F	Picea crassifolia Kom	13.1	8.5	20.7258	427.8	8.86651	8.23994	486.643	4.00991	3.20991	512.07	1.6437	5.00581	503.61	2.52098	17.0411
210165F	Picea crassifolia Kom	8.3	5	5.36059	427.8	2.29326	2.16602	486.643	1.05408	0.78549	512.07	0.402226	1.27843	503.61	0.643829	4.39339
210165F	Picea crassifolia Kom	11.3	7	13.0976	427.8	5.60316	5.23627	486.643	2.54819	1.99086	512.07	1.01946	3.15005	503.61	1.5864	10.7572
210165F	Picea crassifolia Kom	10.7	7.5	12.6143	427.8	5.39641	5.04534	486.643	2.45528	1.91445	512.07	0.980335	3.03276	503.61	1.52733	10.3594
210165F	Picea crassifolia Kom	16.1	11	38.8438	427.8	16.6174	15.3243	486.643	7.45745	6.17144	512.07	3.16021	9.43521	503.61	4.75166	31.9867
210165F	Picea crassifolia Kom	16.4	9.5	35.0489	427.8	14.9939	13.8448	486.643	6.73746	5.54536	512.07	2.83961	8.5056	503.61	4.2835	28.8545
210165F	Picea crassifolia Kom	10.9	8.5	14.6849	427.8	6.28218	5.86273	486.643	2.85305	2.24258	512.07	1.14836	3.53554	503.61	1.78053	12.0641
210165F	Picea crassifolia Kom	7.6	5	4.54494	427.8	1.94433	1.84001	486.643	0.895427	0.661458	512.07	0.338713	1.08219	503.61	0.545001	3.72347
210165F	Picea crassifolia Kom	8.9	6	7.24732	427.8	3.1004	2.91797	486.643	1.42001	1.07521	512.07	0.550582	1.73336	503.61	0.872939	5.94393
210165F	Picea crassifolia Kom	11.1	7	12.6666	427.8	5.41876	5.06598	486.643	2.46532	1.92271	512.07	0.98456	3.04543	503.61	1.53371	10.4023
210165F	Picea crassifolia Kom	7.3	5.5	4.60822	427.8	1.9714	1.86533	486.643	0.907748	0.67105	512.07	0.343625	1.0974	503.61	0.552663	3.77543
210165F	Picea crassifolia Kom	6	5	2.91891	427.8	1.24871	1.18782	486.643	0.578045	0.417108	512.07	0.213589	0.692034	503.61	0.348515	2.38886
210166F	Picea crassifolia Kom	13.7	8	21.2957	427.8	9.11028	8.46369	474.922	4.0196	3.30181	520.745	1.7194	5.14472	507.323	2.61004	17.4593
210166F	Picea crassifolia Kom	7.6	3	2.81674	427.8	1.205	1.14671	474.922	0.544599	0.401914	520.745	0.209295	0.667576	507.323	0.338677	2.29757
210166F	Picea crassifolia Kom	12.2	8.5	18.1375	427.8	7.75921	7.22262	474.922	3.43018	2.79381	520.745	1.45487	4.37531	507.323	2.2197	14.864
210166F	Picea crassifolia Kom	19.9	10.5	55.3235	427.8	23.6674	21.7298	474.922	10.32	8.91642	520.745	4.64318	13.4805	507.323	6.83897	45.4695
210166F	Picea crassifolia Kom	10.1	8	12.0271	427.8	5.14519	4.81322	474.922	2.28591	1.82177	520.745	0.94868	2.89029	507.323	1.46631	9.84609
210166F	Picea crassifolia Kom	6.9	5	3.79242	427.8	1.6224	1.5386	474.922	0.730717	0.54783	520.745	0.28528	0.901428	507.323	0.457316	3.09571
210166F	Picea crassifolia Kom	10.6	7.5	12.3943	427.8	5.30229	4.95839	474.922	2.35485	1.87971	520.745	0.978849	2.97937	507.323	1.51151	10.1475
210166F	Picea crassifolia Kom	16.9	11.5	44.3505	427.8	18.9731	17.468	474.922	8.29593	7.08429	520.745	3.68911	10.7856	507.323	5.47177	36.43
210166F	Picea crassifolia Kom	7.3	6.5	5.38879	427.8	2.30533	2.17728	474.922	1.03404	0.789794	520.745	0.411281	1.28522	507.323	0.652022	4.40267
210166F	Picea crassifolia Kom	12.8	10.5	24.1912	427.8	10.349	9.5995	474.922	4.55902	3.77026	520.745	1.96335	5.85102	507.323	2.96836	19.8397
210166F	Picea crassifolia Kom	12.1	10	20.7979	427.8	8.89735	8.26826	474.922	3.92678	3.22153	520.745	1.6776	5.02338	507.323	2.54848	17.0502
210166F	Picea crassifolia Kom	9.1	8	9.89263	427.8	4.23207	3.9683	474.922	1.88464	1.48652	520.745	0.774099	2.37301	507.323	1.20388	8.09468
210166F	Picea crassifolia Kom	18.8	13	60.7519	427.8	25.9896	23.8341	474.922	11.3193	9.8284	520.745	5.11809	14.8154	507.323	7.51622	49.9433
210166F	Picea crassifolia Kom	17.1	13.5	52.6929	427.8	22.542	20.7092	474.922	9.83528	8.47575	520.745	4.41371	12.834	507.323	6.51098	43.302
210166F	Picea crassifolia Kom	14.5	12.5	35.9867	427.8	15.3951	14.2106	474.922	6.74892	5.69984	520.745	2.96816	8.73525	507.323	4.4316	29.5438
210166F	Picea crassifolia Kom	14.4	11	31.5118	427.8	13.4808	12.4639	474.922	5.91939	4.96425	520.745	2.58511	7.6399	507.323	3.8759	25.8612
210166F	Picea crassifolia Kom	14.3	10.5	29.7759	427.8	12.7381	11.7855	474.922	5.59721	4.68	520.745	2.43709	7.21535	507.323	3.66052	24.4329
210166F	Picea crassifolia Kom	12.8	9.5	22.0253	427.8	9.42243	8.75009	474.922	4.15561	3.41963	520.745	1.78076	5.32263	507.323	2.70029	18.0591
210166F	Picea crassifolia Kom	7.1	6	4.746	427.8	2.03034	1.92043	474.922	0.912057	0.691954	520.745	0.360332	1.13053	507.323	0.573547	3.87628
210166F	Picea crassifolia Kom	20.2	10.5	56.8974	427.8	24.3407	22.3402	474.922	10.6099	9.18049	520.745	4.7807	13.8674	507.323	7.03528	46.7666
210166F	Picea crassifolia Kom	17.1	12	47.1849	427.8	20.1857	18.57	474.922	8.81931	7.55595	520.745	3.93473	11.4812	507.323	5.82467	38.7644
210166F	Picea crassifolia Kom	12.4	11	23.8093	427.8	10.1856	9.44981	474.922	4.48793	3.70835	520.745	1.9311	5.75783	507.323	2.92108	19.5257
210166F	Picea crassifolia Kom	8.4	5.5	5.9942	427.8	2.56432	2.41885	474.922	1.14877	0.882382	520.745	0.459496	1.43106	507.323	0.726012	4.89859
210166F	Picea crassifolia Kom	21	12	69.3558	427.8	29.6704	27.1644	474.922	12.901	11.2805	520.745	5.87426	16.9334	507.323	8.59069	57.0363
210166F	Picea crassifolia Kom	20.7	13	72.7705	427.8	31.1312	28.4846	474.922	13.528	11.8588	520.745	6.17544	17.7745	507.323	9.01745	59.8521
210166F	Picea crassifolia Kom	16.8	12	45.6449	427.8	19.5269	17.9714	474.922	8.535	7.29954	520.745	3.8012	11.1032	507.323	5.63291	37.496
210166F	Picea crassifolia Kom	19.7	13	66.3187	427.8	28.3711	25.9895	474.922	12.343	10.767	520.745	5.60689	16.1855	507.323	8.21128	54.5323
210166F	Picea crassifolia Kom	12.4	8	17.666	427.8	7.55753	7.03714	474.922	3.3421	2.71828	520.745	1.41553	4.26055	507.323	2.16148	14.4766
210166F	Picea crassifolia Kom	20.6	13	72.1127	427.8	30.8498	28.2303	474.922	13.4072	11.7474	520.745	6.11738	17.6125	507.323	8.93523	59.3097
210166F	Picea crassifolia Kom	9.4	8.5	11.1269	427.8	4.76011	4.45715	474.922	2.1168	1.68007	520.745	0.874888	2.67203	507.323	1.35558	9.10738
210166F	Picea crassifolia Kom	9.5	8.5	11.3498	427.8	4.85544	4.54533	474.922	2.15868	1.71511	520.745	0.893135	2.72605	507.323	1.38299	9.29025
210166F	Picea crassifolia Kom	17.8	9	38.8469	427.8	16.6187	15.3255	474.922	7.27843	6.17197	520.745	3.21402	9.43599	507.323	4.7871	31.8983
210166F	Picea crassifolia Kom	8.6	8.5	9.41869	427.8	4.02932	3.78041	474.922	1.7954	1.41246	520.745	0.735533	2.25828	507.323	1.14568	7.70593
210166F	Picea crassifolia Kom	18.1	12	52.49	427.8	22.4552	20.6305	474.922	9.79788	8.4418	520.745	4.39603	12.7841	507.323	6.48569	43.1348
210166F	Picea crassifolia Kom	15.8	12.5	42.2713	427.8	18.0837	16.659	474.922	7.91172	6.73905	520.745	3.50933	10.2755	507.323	5.21301	34.7177
210166F	Picea crassifolia Kom	16.2	10	35.9389	427.8	15.3747	14.1919	474.922	6.74006	5.69196	520.745	2.96406	8.72354	507.323	4.42566	29.5044
210166F	Picea crassifolia Kom	19.5	11	55.6308	427.8	23.7988	21.849	474.922	10.3766	8.96796	520.745	4.67002	13.556	507.323	6.87729	45.7228
210166F	Picea crassifolia Kom	6.2	6.5	3.96838	427.8	1.69767	1.60914	474.922	0.764215	0.574322	520.745	0.299075	0.943665	507.323	0.478743	3.2397
210166F	Picea crassifolia Kom	12.7	7	16.3025	427.8	6.97421	6.50032	474.922	3.08715	2.50026	520.745	1.302	3.9288	507.323	1.99317	13.3565
210166F	Picea crassifolia Kom	13.1	8.5	20.7258	427.8	8.86651	8.23994	474.922	3.91333	3.20991	520.745	1.67155	5.00581	507.323	2.53957	16.991
210166F	Picea crassifolia Kom	13.4	9	22.8142	427.8	9.75993	9.0596	474.922	4.30261	3.54719	520.745	1.84718	5.51505	507.323	2.79791	18.7076
210166F	Picea crassifolia Kom	18.5	11	50.4025	427.8	21.5622	19.82	474.922	9.41297	8.09277	520.745	4.21427	12.2713	507.323	6.22551	41.4149
210166F	Picea crassifolia Kom	19	11.5	55.2411	427.8	23.6321	21.6979	474.922	10.3048	8.9026	520.745	4.63599	13.4602	507.323	6.82869	45.4016
210166F	Picea crassifolia Kom	12.1	8.5	17.8598	427.8	7.64044	7.1134	474.922	3.37831	2.74932	520.745	1.43169	4.30772	507.323	2.18541	14.6359
210166F	Picea crassifolia Kom	9.2	5	6.50094	427.8	2.7811	2.62083	474.922	1.24469	0.960178	520.745	0.500008	1.55325	507.323	0.787998	5.3138
210166F	Picea crassifolia Kom	18.6	12	55.2413	427.8	23.6322	21.698	474.922	10.3049	8.90265	520.745	4.63601	13.4603	507.323	6.82872	45.4018
210166F	Picea crassifolia Kom	20.3	11.5	62.5389	427.8	26.7541	24.5263	474.922	11.6481	10.1294	520.745	5.27482	15.2551	507.323	7.73929	51.4163
210166F	Picea crassifolia Kom	7.3	5.5	4.60822	427.8	1.9714	1.86533	474.922	0.885885	0.67105	520.745	0.349446	1.0974	507.323	0.556738	3.76347
210166F	Picea crassifolia Kom	12.6	7	16.0628	427.8	6.87165	6.40587	474.922	3.04229	2.462	520.745	1.28208	3.87049	507.323	1.96359	13.1596
210166F	Picea crassifolia Kom	24.1	14.5	107.216	427.8	45.8672	41.7628	474.922	19.8341	17.7471	520.745	9.2417	26.2766	507.323	13.3307	88.2737
210166F	Picea crassifolia Kom	20.3	13	70.1562	427.8	30.0128	27.4739	474.922	13.048	11.416	520.745	5.94481	17.1305	507.323	8.69071	57.6963
210166F	Picea crassifolia Kom	18.7	13.5	62.3135	427.8	26.6577	24.439	474.922	11.6066	10.0914	520.745	5.25504	15.1997	507.323	7.71114	51.2305
210166F	Picea crassifolia Kom	19.1	12	58.0581	427.8	24.8373	22.7902	474.922	10.8236	9.37542	520.745	4.88221	14.1529	507.323	7.18008	47.7231
210166F	Picea crassifolia Kom	20.7	11.5	64.8692	427.8	27.7511	25.4285	474.922	12.0766	10.5223	520.745	5.47945	15.8287	507.323	8.03025	53.3373
210166F	Picea crassifolia Kom	14.4	10.5	30.1674	427.8	12.9056	11.9386	474.922	5.66989	4.74405	520.745	2.47044	7.31108	507.323	3.70908	24.755
210166F	Picea crassifolia Kom	13.7	10.5	27.4771	427.8	11.7547	10.8864	474.922	5.1702	4.30462	520.745	2.24161	6.65347	507.323	3.37546	22.542
210166F	Picea crassifolia Kom	10.8	9	15.2275	427.8	6.51433	6.0767	474.922	2.88596	2.3289	520.745	1.21276	3.66742	507.323	1.86057	12.4736
210166F	Picea crassifolia Kom	22.1	12	76.3232	427.8	32.6511	29.8573	474.922	14.1799	12.4617	520.745	6.48939	18.6501	507.323	9.46164	62.782
210166F	Picea crassifolia Kom	11	9	15.7603	427.8	6.74224	6.28669	474.922	2.98569	2.41376	520.745	1.25696	3.79694	507.323	1.92627	12.9112
210166F	Picea crassifolia Kom	7.5	6	5.25921	427.8	2.24989	2.12553	474.922	1.00946	0.770029	520.745	0.400989	1.25402	507.323	0.636194	4.29654
210166F	Picea crassifolia Kom	16.4	10.5	38.4959	427.8	16.4686	15.1887	474.922	7.21348	6.11395	520.745	3.18381	9.34997	507.323	4.74346	31.6093
210166F	Picea crassifolia Kom	16.2	10.5	37.6206	427.8	16.0941	14.8476	474.922	7.05146	5.96936	520.745	3.10851	9.13548	507.323	4.63464	30.8887
210166F	Picea crassifolia Kom	14.5	11	31.9233	427.8	13.6568	12.6246	474.922	5.99572	5.03172	520.745	2.62024	7.74056	507.323	3.92697	26.1997
210166F	Picea crassifolia Kom	11.1	9.5	16.8629	427.8	7.21395	6.72101	474.922	3.19196	2.58978	520.745	1.34861	4.06512	507.323	2.06233	13.8169
210166F	Picea crassifolia Kom	12.7	9	20.6316	427.8	8.8262	8.20294	474.922	3.89576	3.19473	520.745	1.66364	4.98285	507.323	2.52792	16.9135
210166F	Picea crassifolia Kom	10.7	7	11.8247	427.8	5.0586	4.73318	474.922	2.2479	1.78987	520.745	0.932067	2.8412	507.323	1.44141	9.67997
210166F	Picea crassifolia Kom	11.3	10	18.2954	427.8	7.82678	7.28475	474.922	3.45969	2.81914	520.745	1.46805	4.41376	507.323	2.2392	14.9937
210166F	Picea crassifolia Kom	19.3	12	59.2031	427.8	25.3271	23.234	474.922	11.0343	9.56787	520.745	4.98242	14.4345	507.323	7.32295	48.6668
210166F	Picea crassifolia Kom	15.6	10.5	35.051	427.8	14.9948	13.8456	474.922	6.57557	5.5457	520.745	2.8879	8.5061	507.323	4.31535	28.7736
210166F	Picea crassifolia Kom	12.9	10	23.4495	427.8	10.0317	9.30874	474.922	4.42093	3.65004	520.745	1.90074	5.67003	507.323	2.87654	19.2299
210166F	Picea crassifolia Kom	9.6	8.5	11.5747	427.8	4.95166	4.63431	474.922	2.20094	1.7505	520.745	0.911565	2.78058	507.323	1.41065	9.47481
210166F	Picea crassifolia Kom	16.9	11	42.5405	427.8	18.1988	16.7638	474.922	7.96149	6.78372	520.745	3.53259	10.3416	507.323	5.24652	34.9394
210166F	Picea crassifolia Kom	7.1	8.5	6.57696	427.8	2.81363	2.65111	474.922	1.25907	0.971871	520.745	0.506097	1.57158	507.323	0.797301	5.3761
210166F	Picea crassifolia Kom	6.7	4	2.91223	427.8	1.24585	1.18513	474.922	0.562846	0.416114	520.745	0.216689	0.690434	507.323	0.350273	2.37566
210166F	Picea crassifolia Kom	18.8	13	60.7519	427.8	25.9896	23.8341	474.922	11.3193	9.8284	520.745	5.11809	14.8154	507.323	7.51622	49.9433
210166F	Picea crassifolia Kom	10.1	9	13.4304	427.8	5.74554	5.3677	474.922	2.54924	2.04354	520.745	1.06416	3.23085	507.323	1.63909	10.998
210166F	Picea crassifolia Kom	18.7	12	55.7994	427.8	23.871	21.9145	474.922	10.4077	8.99625	520.745	4.68475	13.5975	507.323	6.89833	45.8618
210166F	Picea crassifolia Kom	12	12	24.2924	427.8	10.3923	9.63916	474.922	4.57785	3.78668	520.745	1.97189	5.87572	507.323	2.98089	19.9229
210166F	Picea crassifolia Kom	11.1	8.5	15.1939	427.8	6.49994	6.06344	474.922	2.87966	2.32354	520.745	1.20997	3.65924	507.323	1.85642	12.446
210166F	Picea crassifolia Kom	5.9	6	3.35511	427.8	1.43532	1.36312	474.922	0.647378	0.48221	520.745	0.251109	0.796532	507.323	0.404099	2.7379
210166F	Picea crassifolia Kom	10.7	12	19.5945	427.8	8.38254	7.79551	474.922	3.70226	3.02777	520.745	1.5767	4.73014	507.323	2.39971	16.0612
210166F	Picea crassifolia Kom	17.1	13	50.8614	427.8	21.7585	19.9982	474.922	9.49761	8.16945	520.745	4.2542	12.384	507.323	6.2827	41.793
210166F	Picea crassifolia Kom	15.4	13	41.796	427.8	17.8803	16.474	474.922	7.82386	6.66022	520.745	3.46828	10.159	507.323	5.15388	34.3263
210166F	Picea crassifolia Kom	10.9	6	10.5958	427.8	4.5329	4.24689	474.922	2.01694	1.59668	520.745	0.831461	2.54333	507.323	1.29029	8.67159
210166F	Picea crassifolia Kom	10.6	8	13.1669	427.8	5.63282	5.26365	474.922	2.49982	2.00183	520.745	1.04244	3.16688	507.323	1.60663	10.7817
210166F	Picea crassifolia Kom	9	8.5	10.2562	427.8	4.38761	4.11238	474.922	1.95306	1.54344	520.745	0.803738	2.46106	507.323	1.24855	8.39296
210166F	Picea crassifolia Kom	12	10.5	21.4349	427.8	9.16986	8.51836	474.922	4.04556	3.32429	520.745	1.73111	5.17867	507.323	2.62726	17.5738
210166F	Picea crassifolia Kom	10.1	10	14.824	427.8	6.34171	5.9176	474.922	2.8104	2.2647	520.745	1.17933	3.56935	507.323	1.81082	12.1423
210166F	Picea crassifolia Kom	19.2	13.5	65.4738	427.8	28.0097	25.6625	474.922	12.1877	10.6244	520.745	5.53259	15.9775	507.323	8.10576	53.8358
210166F	Picea crassifolia Kom	16.7	12	45.1369	427.8	19.3095	17.7738	474.922	8.44118	7.21503	520.745	3.75719	10.9785	507.323	5.56966	37.0776
210166F	Picea crassifolia Kom	7.6	5	4.54494	427.8	1.94433	1.84001	474.922	0.873861	0.661458	520.745	0.344451	1.08219	507.323	0.549019	3.71166
210166F	Picea crassifolia Kom	11.5	9.5	18.0197	427.8	7.70882	7.17629	474.922	3.40818	2.77493	520.745	1.44503	4.34663	507.323	2.20515	14.7672
210166F	Picea crassifolia Kom	16.7	12.5	46.8975	427.8	20.0627	18.4583	474.922	8.76627	7.50808	520.745	3.9098	11.4106	507.323	5.78888	38.5277
210166F	Picea crassifolia Kom	8.9	7	8.37328	427.8	3.58209	3.36553	474.922	1.59836	1.24964	520.745	0.650746	2.0054	507.323	1.01739	6.84859
210166F	Picea crassifolia Kom	11.8	11	21.6957	427.8	9.28144	8.62074	474.922	4.09418	3.36639	520.745	1.75303	5.24226	507.323	2.65952	17.7882
210166F	Picea crassifolia Kom	11.7	12	23.1665	427.8	9.91063	9.19777	474.922	4.36823	3.60421	520.745	1.87688	5.60099	507.323	2.84151	18.9972
210166F	Picea crassifolia Kom	7.6	10.5	9.10701	427.8	3.89598	3.65678	474.922	1.73668	1.36384	520.745	0.710212	2.18286	507.323	1.10742	7.45029
210166F	Picea crassifolia Kom	8.4	10	10.4947	427.8	4.48963	4.20684	474.922	1.99792	1.58081	520.745	0.823202	2.51882	507.323	1.27786	8.58861
210166F	Picea crassifolia Kom	8.4	7	7.51356	427.8	3.2143	3.02387	474.922	1.4361	1.11636	520.745	0.58134	1.79766	507.323	0.911994	6.14374
210166F	Picea crassifolia Kom	16.3	12.5	44.8137	427.8	19.1713	17.6481	474.922	8.38149	7.16129	520.745	3.72921	10.8992	507.323	5.52943	36.8114
210166F	Picea crassifolia Kom	14.9	12.5	37.8701	427.8	16.2008	14.9449	474.922	7.09765	6.01056	520.745	3.12997	9.19662	507.323	4.66566	31.0941
210166F	Picea crassifolia Kom	16.4	13.5	48.7215	427.8	20.8431	19.1671	474.922	9.1029	7.81215	520.745	4.06814	11.8585	507.323	6.01608	40.0302
210166F	Picea crassifolia Kom	19.3	14.5	70.6955	427.8	30.2435	27.6824	474.922	13.147	11.5073	520.745	5.99235	17.2633	507.323	8.7581	58.141
210166F	Picea crassifolia Kom	15.8	12.5	42.2713	427.8	18.0837	16.659	474.922	7.91172	6.73905	520.745	3.50933	10.2755	507.323	5.21301	34.7177
210166F	Picea crassifolia Kom	12.7	11.5	25.9597	427.8	11.1055	10.2924	474.922	4.88808	4.05751	520.745	2.11293	6.28279	507.323	3.18741	21.294
210166F	Picea crassifolia Kom	19.3	13.5	66.1146	427.8	28.2838	25.9105	474.922	12.3055	10.7326	520.745	5.58894	16.1353	507.323	8.18579	54.3641
210166F	Picea crassifolia Kom	9.6	8.5	11.5747	427.8	4.95166	4.63431	474.922	2.20094	1.7505	520.745	0.911565	2.78058	507.323	1.41065	9.47481
210166F	Picea crassifolia Kom	6.7	8	5.57417	427.8	2.38463	2.25128	474.922	1.06919	0.818101	520.745	0.426022	1.32986	507.323	0.674669	4.55451
210166F	Picea crassifolia Kom	17	14	53.9241	427.8	23.0687	21.187	474.922	10.0622	8.68188	520.745	4.52105	13.1365	507.323	6.66447	44.3164
210166F	Picea crassifolia Kom	6	7.5	4.26723	427.8	1.82552	1.72885	474.922	0.821072	0.619428	520.745	0.322564	1.01545	507.323	0.515159	3.48432
210166F	Picea crassifolia Kom	18.9	14	65.7735	427.8	28.1379	25.7785	474.922	12.2428	10.675	520.745	5.55894	16.0513	507.323	8.14318	54.0828
210166F	Picea crassifolia Kom	7.6	8	7.05887	427.8	3.01978	2.84298	474.922	1.35019	1.04612	520.745	0.544761	1.68787	507.323	0.856296	5.77104
210166F	Picea crassifolia Kom	18.4	11	49.8929	427.8	21.3442	19.6221	474.922	9.31899	8.00766	520.745	4.16995	12.1461	507.323	6.16201	40.9951
210166F	Picea crassifolia Kom	7.8	10.5	9.56123	427.8	4.0903	3.83693	474.922	1.82224	1.43472	520.745	0.747124	2.29278	507.323	1.16318	7.82285
210166F	Picea crassifolia Kom	14.5	15	42.6933	427.8	18.2642	16.8232	474.922	7.98973	6.80907	520.745	3.54579	10.379	507.323	5.26553	35.0653
210166F	Picea crassifolia Kom	14.8	14.5	42.9766	427.8	18.3854	16.9335	474.922	8.04209	6.85609	520.745	3.57028	10.4485	507.323	5.30078	35.2985
210166F	Picea crassifolia Kom	11.3	10	18.2954	427.8	7.82678	7.28475	474.922	3.45969	2.81914	520.745	1.46805	4.41376	507.323	2.2392	14.9937
210166F	Picea crassifolia Kom	18.9	14	65.7735	427.8	28.1379	25.7785	474.922	12.2428	10.675	520.745	5.55894	16.0513	507.323	8.14318	54.0828
210166F	Picea crassifolia Kom	16.7	14	52.1538	427.8	22.3114	20.5	474.922	9.73589	8.38554	520.745	4.36673	12.7015	507.323	6.44377	42.8578
210166F	Picea crassifolia Kom	11.8	10	19.8419	427.8	8.48838	7.89273	474.922	3.74844	3.06757	520.745	1.59742	4.79042	507.323	2.43029	16.2645
210166F	Picea crassifolia Kom	14.5	11	31.9233	427.8	13.6568	12.6246	474.922	5.99572	5.03172	520.745	2.62024	7.74056	507.323	3.92697	26.1997
210166F	Picea crassifolia Kom	17.3	10.5	42.5511	427.8	18.2034	16.7679	474.922	7.96345	6.78548	520.745	3.5335	10.3442	507.323	5.24783	34.9482
210166F	Picea crassifolia Kom	17.6	12	49.8045	427.8	21.3064	19.5878	474.922	9.30268	7.9929	520.745	4.16226	12.1244	507.323	6.15099	40.9223
210166F	Picea crassifolia Kom	17	13	50.3052	427.8	21.5206	19.7822	474.922	9.39503	8.07652	520.745	4.20581	12.2474	507.323	6.21339	41.3348
210166F	Picea crassifolia Kom	14.5	13.5	38.6786	427.8	16.5467	15.2599	474.922	7.24727	6.14413	520.745	3.19953	9.39473	507.323	4.76616	31.7597
210166F	Picea crassifolia Kom	14	11	29.891	427.8	12.7874	11.8305	474.922	5.61858	4.69883	520.745	2.44689	7.24349	507.323	3.67479	24.5276
210166F	Picea crassifolia Kom	14.1	11	30.2924	427.8	12.9591	11.9874	474.922	5.69311	4.76452	520.745	2.4811	7.34166	507.323	3.7246	24.8579
210166F	Picea crassifolia Kom	12.4	10	21.7748	427.8	9.31528	8.65179	474.922	4.10893	3.37917	520.745	1.75969	5.26155	507.323	2.66931	17.8532
210166F	Picea crassifolia Kom	18.6	13.5	61.6902	427.8	26.3911	24.1975	474.922	11.492	9.98638	520.745	5.20036	15.0463	507.323	7.63334	50.7167
210166F	Picea crassifolia Kom	15.6	13	42.8193	427.8	18.3181	16.8723	474.922	8.01302	6.82998	520.745	3.55668	10.4099	507.323	5.28121	35.169
210166F	Picea crassifolia Kom	11	10	17.3957	427.8	7.44187	6.93074	474.922	3.29156	2.67499	520.745	1.39299	4.19475	507.323	2.1281	14.2545
210166F	Picea crassifolia Kom	11.6	12	22.7968	427.8	9.75246	9.05275	474.922	4.29936	3.54437	520.745	1.84571	5.51079	507.323	2.79575	18.6933
210166F	Picea crassifolia Kom	13.3	13	31.7527	427.8	13.5838	12.558	474.922	5.96409	5.00375	520.745	2.60568	7.69884	507.323	3.9058	26.0594
210166F	Picea crassifolia Kom	16.1	12.5	43.7884	427.8	18.7327	17.2493	474.922	8.19209	6.99089	520.745	3.64047	10.6477	507.323	5.40181	35.9671
210166F	Picea crassifolia Kom	15.5	11.5	37.7134	427.8	16.1338	14.8838	474.922	7.06864	5.98468	520.745	3.1165	9.15823	507.323	4.64618	30.9651
210166F	Picea crassifolia Kom	7.6	8	7.05887	427.8	3.01978	2.84298	474.922	1.35019	1.04612	520.745	0.544761	1.68787	507.323	0.856296	5.77104
210166F	Picea crassifolia Kom	10.8	11	18.3778	427.8	7.86204	7.31717	474.922	3.47509	2.83236	520.745	1.47494	4.43383	507.323	2.24938	15.0615
210166F	Picea crassifolia Kom	7.6	9	7.88235	427.8	3.37207	3.17048	474.922	1.50573	1.17346	520.745	0.611075	1.88675	507.323	0.957192	6.44607
210166F	Picea crassifolia Kom	13.2	12.5	30.1767	427.8	12.9096	11.9422	474.922	5.67163	4.74558	520.745	2.47124	7.31337	507.323	3.71024	24.7627
210166F	Picea crassifolia Kom	8.6	9	9.93683	427.8	4.25098	3.98582	474.922	1.89296	1.49344	520.745	0.7777	2.38371	507.323	1.20931	8.13095
210166F	Picea crassifolia Kom	8	6	5.93514	427.8	2.53905	2.3953	474.922	1.13758	0.873333	520.745	0.454784	1.41683	507.323	0.718792	4.85021
210166F	Picea crassifolia Kom	10.2	7.5	11.5323	427.8	4.93353	4.61755	474.922	2.19298	1.74383	520.745	0.908092	2.77031	507.323	1.40544	9.44004
210166F	Picea crassifolia Kom	11.4	8.5	15.9725	427.8	6.83305	6.37033	474.922	3.02541	2.44761	520.745	1.27458	3.84855	507.323	1.95246	13.0855
210166F	Picea crassifolia Kom	18.8	12	56.3602	427.8	24.1109	22.1319	474.922	10.5109	9.09033	520.745	4.73374	13.7354	507.323	6.96827	46.3238
210166F	Picea crassifolia Kom	10.3	10.5	16.0983	427.8	6.88686	6.41988	474.922	3.04894	2.46767	520.745	1.28503	3.87914	507.323	1.96798	13.1888
210166F	Picea crassifolia Kom	8.8	5.5	6.54008	427.8	2.79784	2.63642	474.922	1.25209	0.966196	520.745	0.503142	1.56269	507.323	0.792787	5.34587
210166F	Picea crassifolia Kom	24	11.5	85.6033	427.8	36.6211	33.4392	474.922	15.881	14.0417	520.745	7.31216	20.9387	507.323	10.6227	70.437
210166F	Picea crassifolia Kom	10	10	14.5501	427.8	6.22455	5.80958	474.922	2.7591	2.22117	520.745	1.15666	3.50281	507.323	1.77706	11.9174
210166F	Picea crassifolia Kom	6.8	4.5	3.34337	427.8	1.43029	1.35841	474.922	0.645139	0.480454	520.745	0.250194	0.793718	507.323	0.402672	2.7283
210166F	Picea crassifolia Kom	12.8	10.5	24.1912	427.8	10.349	9.5995	474.922	4.55902	3.77026	520.745	1.96335	5.85102	507.323	2.96836	19.8397
210166F	Picea crassifolia Kom	19.8	12.5	64.5343	427.8	27.6078	25.2988	474.922	12.015	10.4658	520.745	5.45002	15.7462	507.323	7.98843	53.0612
210166F	Picea crassifolia Kom	18.4	13.5	60.4523	427.8	25.8615	23.718	474.922	11.2642	9.778	520.745	5.09184	14.7418	507.323	7.47884	49.6964
210166F	Picea crassifolia Kom	10.6	9.5	15.4674	427.8	6.61697	6.17128	474.922	2.93088	2.3671	520.745	1.23266	3.72574	507.323	1.89016	12.6707
210166F	Picea crassifolia Kom	10.5	8.5	13.6912	427.8	5.85709	5.47064	474.922	2.59813	2.08485	520.745	1.08568	3.29416	507.323	1.67121	11.2121
210166F	Picea crassifolia Kom	7.1	4.5	3.62498	427.8	1.55077	1.47144	474.922	0.698822	0.522666	520.745	0.272176	0.86125	507.323	0.436932	2.9587
210166F	Picea crassifolia Kom	18.5	13	58.947	427.8	25.2175	23.1347	474.922	10.9872	9.5248	520.745	4.95999	14.3715	507.323	7.29098	48.4557
210166F	Picea crassifolia Kom	6.8	5.5	4.03468	427.8	1.72604	1.63571	474.922	0.776834	0.584318	520.745	0.304281	0.959587	507.323	0.486821	3.29397
210166F	Picea crassifolia Kom	8.9	7	8.37328	427.8	3.58209	3.36553	474.922	1.59836	1.24964	520.745	0.650746	2.0054	507.323	1.01739	6.84859
210166F	Picea crassifolia Kom	13	9.5	22.6748	427.8	9.70026	9.00489	474.922	4.27663	3.52463	520.745	1.83543	5.48102	507.323	2.78065	18.593
210166F	Picea crassifolia Kom	9.4	8	10.5125	427.8	4.49726	4.2139	474.922	2.00128	1.58361	520.745	0.824658	2.52315	507.323	1.28005	8.60325
210166F	Picea crassifolia Kom	10.4	8.5	13.4478	427.8	5.75298	5.37457	474.922	2.5525	2.0463	520.745	1.0656	3.23507	507.323	1.64123	11.0123
210166F	Picea crassifolia Kom	6.5	5.5	3.70768	427.8	1.58615	1.50462	474.922	0.714577	0.535089	520.745	0.278645	0.881092	507.323	0.446999	3.02637
210166F	Picea crassifolia Kom	8.7	6	6.94518	427.8	2.97115	2.79773	474.922	1.3287	1.02858	520.745	0.535629	1.66043	507.323	0.842375	5.67786
210166F	Picea crassifolia Kom	10.3	7	11.0099	427.8	4.71003	4.41082	474.922	2.0948	1.66167	520.745	0.865309	2.64366	507.323	1.34119	9.01133
210166F	Picea crassifolia Kom	10.67	8.5	14.1095	427.8	6.03605	5.63575	474.922	2.67654	2.1512	520.745	1.12023	3.39577	507.323	1.72275	11.5556
210166F	Picea crassifolia Kom	9.9	8.5	12.2618	427.8	5.24558	4.906	474.922	2.32997	1.85879	520.745	0.967955	2.94722	507.323	1.49519	10.0387
210166F	Picea crassifolia Kom	19.3	13	63.8164	427.8	27.3007	25.0209	474.922	11.883	10.3447	520.745	5.38696	15.5695	507.323	7.89879	52.4694
210166F	Picea crassifolia Kom	11.5	9.5	18.0197	427.8	7.70882	7.17629	474.922	3.40818	2.77493	520.745	1.44503	4.34663	507.323	2.20515	14.7672
210166F	Picea crassifolia Kom	14.3	10.5	29.7759	427.8	12.7381	11.7855	474.922	5.59721	4.68	520.745	2.43709	7.21535	507.323	3.66052	24.4329
210166F	Picea crassifolia Kom	7.9	9.5	8.91575	427.8	3.81416	3.58089	474.922	1.70064	1.33403	520.745	0.694692	2.13659	507.323	1.08394	7.29344
210166F	Picea crassifolia Kom	9.4	8.5	11.1269	427.8	4.76011	4.45715	474.922	2.1168	1.68007	520.745	0.874888	2.67203	507.323	1.35558	9.10738
210166F	Picea crassifolia Kom	19.4	13.5	66.7584	427.8	28.5592	26.1596	474.922	12.4238	10.8413	520.745	5.64557	16.2937	507.323	8.2662	54.8948
210166F	Picea crassifolia Kom	20.1	14	73.8204	427.8	31.5804	28.8904	474.922	13.7207	12.0369	520.745	6.26816	18.0333	507.323	9.1487	60.7179
210166F	Picea crassifolia Kom	18.9	14.5	67.9732	427.8	29.0789	26.6296	474.922	12.647	11.0466	520.745	5.75249	16.5929	507.323	8.41795	55.8964
210166F	Picea crassifolia Kom	18.3	14.5	63.9836	427.8	27.3722	25.0857	474.922	11.9137	10.3729	520.745	5.40165	15.6107	507.323	7.91966	52.6072
210166F	Picea crassifolia Kom	14.5	13.5	38.6786	427.8	16.5467	15.2599	474.922	7.24727	6.14413	520.745	3.19953	9.39473	507.323	4.76616	31.7597
210166F	Picea crassifolia Kom	23.5	14.5	102.266	427.8	43.7493	39.8583	474.922	18.9296	16.8954	520.745	8.79821	25.053	507.323	12.71	84.187
210166F	Picea crassifolia Kom	13.3	10	24.8308	427.8	10.6226	9.85018	474.922	4.67807	3.87406	520.745	2.0174	6.00716	507.323	3.04757	20.3657
210166F	Picea crassifolia Kom	15.19	11	34.83	427.8	14.9003	13.7594	474.922	6.53463	5.50933	520.745	2.86896	8.452	507.323	4.2879	28.5918
210166F	Picea crassifolia Kom	18.2	13.5	59.2262	427.8	25.337	23.2429	474.922	11.0386	9.57175	520.745	4.98444	14.4401	507.323	7.32583	48.6859
210166F	Picea crassifolia Kom	10.5	11	17.4327	427.8	7.45772	6.94532	474.922	3.29849	2.68092	520.745	1.39608	4.20377	507.323	2.13267	14.2849
210166F	Picea crassifolia Kom	17.7	13	54.2584	427.8	23.2118	21.3167	474.922	10.1238	8.7379	520.745	4.55022	13.2187	507.323	6.70616	44.5919
210166F	Picea crassifolia Kom	9.4	8	10.5125	427.8	4.49726	4.2139	474.922	2.00128	1.58361	520.745	0.824658	2.52315	507.323	1.28005	8.60325
210166F	Picea crassifolia Kom	15.2	11	34.873	427.8	14.9187	13.7761	474.922	6.5426	5.5164	520.745	2.87264	8.46253	507.323	4.29324	28.6272
210166F	Picea crassifolia Kom	18.9	12.5	59.1441	427.8	25.3018	23.2111	474.922	11.0235	9.55794	520.745	4.97725	14.4199	507.323	7.31558	48.6182
210166F	Picea crassifolia Kom	11.1	9.5	16.8629	427.8	7.21395	6.72101	474.922	3.19196	2.58978	520.745	1.34861	4.06512	507.323	2.06233	13.8169
210166F	Picea crassifolia Kom	7.9	7.5	7.14463	427.8	3.05647	2.87711	474.922	1.3664	1.05935	520.745	0.551653	1.70857	507.323	0.866799	5.84133
210166F	Picea crassifolia Kom	9.5	8	10.7231	427.8	4.58733	4.29727	474.922	2.04087	1.61664	520.745	0.841857	2.57415	507.323	1.30593	8.77599
210170F	Picea crassifolia Kom	36.5	16	256.122	427.8	109.569	98.657	474.922	46.8544	43.9004	512.07	22.4801	63.2373	501.545	31.7163	210.62
210170F	Picea crassifolia Kom	22.7	15.5	102.019	427.8	43.6436	39.7632	474.922	18.8844	16.853	512.07	8.6299	24.9919	501.545	12.5346	83.6925
210170F	Picea crassifolia Kom	15.2	14	43.7179	427.8	18.7025	17.2219	474.922	8.17907	6.97918	512.07	3.57383	10.6304	501.545	5.3316	35.787
210170F	Picea crassifolia Kom	25	13	103.67	427.8	44.3502	40.3988	474.922	19.1863	17.1369	512.07	8.7753	25.4001	501.545	12.7393	85.0511
210170F	Picea crassifolia Kom	18.8	12	56.3602	427.8	24.1109	22.1319	474.922	10.5109	9.09033	512.07	4.65489	13.7354	501.545	6.88889	46.1656
210170F	Picea crassifolia Kom	15.3	8	26.1942	427.8	11.2059	10.3842	474.922	4.93169	4.09566	512.07	2.09727	6.34006	501.545	3.17982	21.4147
210170F	Picea crassifolia Kom	28.1	15.5	152.223	427.8	65.1212	59.0296	474.922	28.0345	25.554	512.07	13.0854	37.4193	501.545	18.7675	125.009
210170F	Picea crassifolia Kom	11.4	12.5	22.9261	427.8	9.8078	9.1035	474.922	4.32346	3.5653	512.07	1.82569	5.54235	501.545	2.77973	18.7367
210170F	Picea crassifolia Kom	11	13	22.2443	427.8	9.51612	8.83602	474.922	4.19643	3.45502	512.07	1.76922	5.37604	501.545	2.69632	18.1781
210170F	Picea crassifolia Kom	14.8	13	38.7954	427.8	16.5967	15.3054	474.922	7.26888	6.16344	512.07	3.15611	9.42335	501.545	4.72623	31.7479
210170F	Picea crassifolia Kom	20.4	15	80.9713	427.8	34.6395	31.6521	474.922	15.0323	13.2522	512.07	6.78606	19.7961	501.545	9.92864	66.3865
210170F	Picea crassifolia Kom	21.8	14.5	88.834	427.8	38.0032	34.685	474.922	16.4727	14.5934	512.07	7.47286	21.7359	501.545	10.9015	72.8503
210170F	Picea crassifolia Kom	18.1	14	60.6505	427.8	25.9463	23.7948	474.922	11.3007	9.81134	512.07	5.02409	14.7905	501.545	7.41809	49.6891
210170F	Picea crassifolia Kom	19.6	12	60.9402	427.8	26.0702	23.9071	474.922	11.354	9.86011	512.07	5.04907	14.8618	501.545	7.45385	49.9271
210170F	Picea crassifolia Kom	29	16	166.375	427.8	71.1753	64.444	474.922	30.6059	28.0294	512.07	14.353	40.9291	501.545	20.5278	136.662
210170F	Picea crassifolia Kom	12.4	11.5	24.8221	427.8	10.6189	9.84677	474.922	4.67645	3.87265	512.07	1.98307	6.00504	501.545	3.01179	20.2902
210170F	Picea crassifolia Kom	20.6	14	77.301	427.8	33.0694	30.235	474.922	14.3593	12.6279	512.07	6.46635	18.8911	501.545	9.47474	63.3697
210170F	Picea crassifolia Kom	16.4	14	50.4111	427.8	21.5659	19.8234	474.922	9.41457	8.09421	512.07	4.14481	12.2734	501.545	6.15566	41.2809
210170F	Picea crassifolia Kom	21	15	85.4942	427.8	36.5744	33.3972	474.922	15.8611	14.0231	512.07	7.18082	20.9118	501.545	10.4882	70.1045
210170F	Picea crassifolia Kom	22.7	15	98.93	427.8	42.3222	38.5744	474.922	18.3198	16.3225	512.07	8.35828	24.2289	501.545	12.1518	81.1522
210170F	Picea crassifolia Kom	18	15	64.0342	427.8	27.3938	25.1052	474.922	11.923	10.3814	512.07	5.31603	15.6231	501.545	7.83569	52.4686
210170F	Picea crassifolia Kom	23.1	16.5	111.78	427.8	47.8193	43.5172	474.922	20.6673	18.5334	512.07	9.49041	27.4048	501.545	13.7447	91.7218
210170F	Picea crassifolia Kom	21.3	10.5	62.8445	427.8	26.8849	24.6446	474.922	11.7043	10.1809	512.07	5.21332	15.3303	501.545	7.68885	51.4913
210170F	Picea crassifolia Kom	10	9.5	13.8674	427.8	5.93245	5.54018	474.922	2.63116	2.11279	512.07	1.08189	3.33695	501.545	1.67363	11.3191
210170F	Picea crassifolia Kom	17.7	13	54.2584	427.8	23.2118	21.3167	474.922	10.1238	8.7379	512.07	4.47442	13.2187	501.545	6.62977	44.4397
210170F	Picea crassifolia Kom	12.9	13	29.9862	427.8	12.8281	11.8677	474.922	5.63626	4.7144	512.07	2.41411	7.26677	501.545	3.64461	24.5231
210170F	Picea crassifolia Kom	25.9	12.5	106.779	427.8	45.6802	41.5947	474.922	19.7542	17.6718	512.07	9.0492	26.1685	501.545	13.1247	87.6083
210170F	Picea crassifolia Kom	22	16	99.1058	427.8	42.3974	38.6421	474.922	18.352	16.3527	512.07	8.37373	24.2723	501.545	12.1736	81.2968
210170F	Picea crassifolia Kom	20.5	14	76.5989	427.8	32.769	29.9638	474.922	14.2305	12.5086	512.07	6.40526	18.718	501.545	9.38794	62.7927
210170F	Picea crassifolia Kom	12.7	11	24.9004	427.8	10.6524	9.87744	474.922	4.69102	3.88536	512.07	1.98958	6.02415	501.545	3.02138	20.3544
210170F	Picea crassifolia Kom	14.9	12.5	37.8701	427.8	16.2008	14.9449	474.922	7.09765	6.01056	512.07	3.07783	9.19662	501.545	4.61252	30.9888
210170F	Picea crassifolia Kom	19.5	13	65.0619	427.8	27.8335	25.5031	474.922	12.112	10.5549	512.07	5.40483	15.8761	501.545	7.96257	53.3129
210170F	Picea crassifolia Kom	20.2	14	74.5105	427.8	31.8756	29.157	474.922	13.8473	12.154	512.07	6.22369	18.2033	501.545	9.12978	61.0764
210170F	Picea crassifolia Kom	21.4	15.5	91.3384	427.8	39.0745	35.6503	474.922	16.9311	15.0216	512.07	7.69213	22.3541	501.545	11.2116	74.9094
210170F	Picea crassifolia Kom	13.7	10.5	27.4771	427.8	11.7547	10.8864	474.922	5.1702	4.30462	512.07	2.20427	6.65347	501.545	3.33701	22.4662
210170F	Picea crassifolia Kom	17.4	13	52.5471	427.8	22.4796	20.6526	474.922	9.8084	8.45135	512.07	4.32768	12.7981	501.545	6.41884	43.0346
210170F	Picea crassifolia Kom	24.3	14.5	108.891	427.8	46.5836	42.4067	474.922	20.1399	18.0355	512.07	9.23543	26.6905	501.545	13.3865	89.3454
210170F	Picea crassifolia Kom	22.6	16	104.235	427.8	44.5915	40.6158	474.922	19.2894	17.2339	512.07	8.82497	25.5395	501.545	12.8092	85.5151
210170F	Picea crassifolia Kom	17.4	13	52.5471	427.8	22.4796	20.6526	474.922	9.8084	8.45135	512.07	4.32768	12.7981	501.545	6.41884	43.0346
210170F	Picea crassifolia Kom	24.2	15.5	115.025	427.8	49.2075	44.7642	474.922	21.2595	19.0934	512.07	9.77714	28.2073	501.545	14.1472	94.3914
210170F	Picea crassifolia Kom	16.1	17	58.4167	427.8	24.9907	22.9292	474.922	10.8896	9.43568	512.07	4.83173	14.241	501.545	7.14252	47.8545
210170F	Picea crassifolia Kom	27.4	18	167.044	427.8	71.4613	64.6997	474.922	30.7273	28.1465	512.07	14.413	41.095	501.545	20.611	137.213
210170F	Picea crassifolia Kom	19.3	12.5	61.5126	427.8	26.3151	24.1288	474.922	11.4593	9.95649	512.07	5.09842	15.0026	501.545	7.52448	50.3973
210170F	Picea crassifolia Kom	29.3	18	189.426	427.8	81.0363	73.2503	474.922	34.7882	32.079	512.07	16.4267	46.651	501.545	23.3975	155.649
210170F	Picea crassifolia Kom	35.2	19	281.125	427.8	120.265	108.157	474.922	51.3664	48.3656	512.07	24.7666	69.4647	501.545	34.8396	231.238
210170F	Picea crassifolia Kom	12.9	14	32.143	427.8	13.7508	12.7105	474.922	6.03649	5.06777	512.07	2.59505	7.79433	501.545	3.9092	26.2915
210170F	Picea crassifolia Kom	35.4	18.5	277.11	427.8	118.548	106.633	474.922	50.6423	47.6475	512.07	24.3989	68.4644	501.545	34.338	227.927
210170F	Picea crassifolia Kom	12.8	15	33.7936	427.8	14.4569	13.3549	474.922	6.34255	5.33884	512.07	2.73386	8.19827	501.545	4.1118	27.6451
210170F	Picea crassifolia Kom	8.3	6.5	6.85409	427.8	2.93218	2.76147	474.922	1.31148	1.01454	512.07	0.519516	1.63845	501.545	0.821754	5.58494
210170F	Picea crassifolia Kom	23.9	15	108.963	427.8	46.6144	42.4345	474.922	20.1531	18.0479	512.07	9.24179	26.7084	501.545	13.3954	89.4047
210170F	Picea crassifolia Kom	31.4	16.5	198.785	427.8	85.0403	76.822	474.922	36.4845	33.7291	512.07	17.2717	48.976	501.545	24.5636	163.36
210170F	Picea crassifolia Kom	15.3	12	38.3043	427.8	16.3866	15.1141	474.922	7.178	6.08228	512.07	3.11455	9.303	501.545	4.66587	31.345
210170F	Picea crassifolia Kom	35.1	17.5	258.873	427.8	110.746	99.7027	474.922	47.3511	44.3908	512.07	22.7312	63.9221	501.545	32.0598	212.888
210170F	Picea crassifolia Kom	10.1	12.5	18.2716	427.8	7.81658	7.27537	474.922	3.45524	2.81532	512.07	1.44164	4.40796	501.545	2.21079	14.9242
210170F	Picea crassifolia Kom	10	9	13.1823	427.8	5.63939	5.26972	474.922	2.50271	2.00426	512.07	1.02632	3.17061	501.545	1.5902	10.7586
210170F	Picea crassifolia Kom	18.9	14	65.7735	427.8	28.1379	25.7785	474.922	12.2428	10.675	512.07	5.46634	16.0513	501.545	8.05042	53.8974
210170F	Picea crassifolia Kom	11.9	7	14.4311	427.8	6.17361	5.76262	474.922	2.7368	2.20226	512.07	1.12771	3.47388	501.545	1.74231	11.7804
210170F	Picea crassifolia Kom	24.2	14	104.555	427.8	44.7286	40.7391	474.922	19.3479	17.289	512.07	8.8532	25.6187	501.545	12.8489	85.7787
210170F	Picea crassifolia Kom	16.2	14.5	50.9122	427.8	21.7802	20.0179	474.922	9.50697	8.17794	512.07	4.18768	12.3965	501.545	6.21739	41.6923
210170F	Picea crassifolia Kom	9.5	6	8.18964	427.8	3.50353	3.29259	474.922	1.56372	1.22113	512.07	0.625302	1.96101	501.545	0.983535	6.67609
210170F	Picea crassifolia Kom	22.6	15.5	101.178	427.8	43.2837	39.4395	474.922	18.7307	16.7084	512.07	8.5559	24.7841	501.545	12.4303	83.0007
210170F	Picea crassifolia Kom	19.1	14	67.0845	427.8	28.6988	26.2858	474.922	12.4837	10.8964	512.07	5.57973	16.374	501.545	8.21231	54.9745
210170F	Picea crassifolia Kom	37.3	19.5	321.133	427.8	137.381	123.337	474.922	58.5753	55.5428	512.07	28.4418	79.4386	501.545	39.842	264.24
210170F	Picea crassifolia Kom	10.4	7	11.211	427.8	4.79608	4.49043	474.922	2.13261	1.69329	512.07	0.867083	2.69242	501.545	1.35037	9.14614
210170F	Picea crassifolia Kom	7.5	6	5.25921	427.8	2.24989	2.12553	474.922	1.00946	0.770029	512.07	0.394309	1.25402	501.545	0.628947	4.28261
210170F	Picea crassifolia Kom	19.7	14	71.09	427.8	30.4123	27.835	474.922	13.2194	11.5741	512.07	5.92674	17.3605	501.545	8.70707	58.2655
210170F	Picea crassifolia Kom	15.3	11	35.3043	427.8	15.1032	13.9444	474.922	6.62251	5.58742	512.07	2.86115	8.56814	501.545	4.2973	28.8842
210170F	Picea crassifolia Kom	14.2	11.5	32.0023	427.8	13.6906	12.6555	474.922	6.01039	5.04468	512.07	2.58323	7.7599	501.545	3.89194	26.1761
210170F	Picea crassifolia Kom	17.4	11.5	46.8422	427.8	20.0391	18.4368	474.922	8.75606	7.49887	512.07	3.83995	11.3971	501.545	5.71613	38.3512
210170F	Picea crassifolia Kom	36.2	19	296.292	427.8	126.754	113.915	474.922	54.1007	51.0819	512.07	26.1575	73.2444	501.545	36.7354	243.747
210170F	Picea crassifolia Kom	9.9	10	14.2786	427.8	6.10841	5.70248	474.922	2.70824	2.17805	512.07	1.11531	3.43685	501.545	1.72373	11.6557
210170F	Picea crassifolia Kom	19.2	13.5	65.4738	427.8	28.0097	25.6625	474.922	12.1877	10.6244	512.07	5.44043	15.9775	501.545	8.01342	53.6513
210170F	Picea crassifolia Kom	18.9	13	61.3591	427.8	26.2494	24.0693	474.922	11.4311	9.93063	512.07	5.08518	14.9648	501.545	7.50553	50.2712
210170F	Picea crassifolia Kom	21.1	14	80.8563	427.8	34.5903	31.6077	474.922	15.0112	13.2326	512.07	6.77603	19.7677	501.545	9.91441	66.2919
210170F	Picea crassifolia Kom	20.9	18	100.528	427.8	43.0058	39.1895	474.922	18.612	16.5969	512.07	8.49877	24.6236	501.545	12.3498	82.4664
210170F	Picea crassifolia Kom	21.7	14.5	88.0714	427.8	37.677	34.391	474.922	16.3331	14.4631	512.07	7.40614	21.5477	501.545	10.8072	72.2233
210170F	Picea crassifolia Kom	16	13	44.9007	427.8	19.2085	17.682	474.922	8.39756	7.17575	512.07	3.67449	10.9206	501.545	5.47715	36.7577
210170F	Picea crassifolia Kom	15.9	13	44.376	427.8	18.9841	17.4779	474.922	8.30064	7.08852	512.07	3.62982	10.7918	501.545	5.41258	36.3271
210170F	Picea crassifolia Kom	20.9	15	84.7324	427.8	36.2485	33.1033	474.922	15.7215	13.8932	512.07	7.11427	20.7238	501.545	10.3939	69.4782
210170F	Picea crassifolia Kom	12.5	15	32.3241	427.8	13.8283	12.7812	474.922	6.07008	5.09749	512.07	2.61027	7.83865	501.545	3.93143	26.4401
210170F	Picea crassifolia Kom	8.7	5.5	6.40153	427.8	2.73857	2.58122	474.922	1.22588	0.944895	512.07	0.483853	1.52927	501.545	0.766996	5.2153
210170F	Picea crassifolia Kom	38.8	17	304.032	427.8	130.065	116.852	474.922	55.4955	52.4703	512.07	26.8685	75.174	501.545	37.7031	250.132
210170F	Picea crassifolia Kom	10.3	6.5	10.2714	427.8	4.39409	4.11837	474.922	1.95591	1.54581	512.07	0.791564	2.46473	501.545	1.23617	8.37773
210170F	Picea crassifolia Kom	11.1	11.5	20.1691	427.8	8.62836	8.02129	474.922	3.80949	3.12023	512.07	1.59778	4.87014	501.545	2.44259	16.4782
210170F	Picea crassifolia Kom	11.3	11.5	20.8556	427.8	8.92203	8.29092	474.922	3.93754	3.23084	512.07	1.65442	5.03745	501.545	2.5265	17.0405
210170F	Picea crassifolia Kom	13.7	12	31.1403	427.8	13.3218	12.3188	474.922	5.85046	4.90337	512.07	2.51087	7.54903	501.545	3.78617	25.4693
210170F	Picea crassifolia Kom	17	13	50.3052	427.8	21.5206	19.7822	474.922	9.39503	8.07652	512.07	4.13575	12.2474	501.545	6.14261	41.1939
210170F	Picea crassifolia Kom	17.4	13.5	54.4394	427.8	23.2892	21.3869	474.922	10.1571	8.76822	512.07	4.48995	13.2632	501.545	6.65207	44.5883
210170F	Picea crassifolia Kom	16.2	11.5	40.9692	427.8	17.5266	16.1521	474.922	7.671	6.52319	512.07	3.34033	9.95622	501.545	4.99349	33.5314
210170F	Picea crassifolia Kom	34.5	17.5	250.635	427.8	107.221	96.5703	474.922	45.8634	42.9227	512.07	21.9794	61.8711	501.545	31.0311	206.095
210170F	Picea crassifolia Kom	15.3	12.5	39.7983	427.8	17.0257	15.6961	474.922	7.45444	6.32932	512.07	3.24106	9.66917	501.545	4.84952	32.5707
210170F	Picea crassifolia Kom	26.5	14	123.961	427.8	53.0307	48.1962	474.922	22.8895	20.6388	512.07	10.5685	30.4184	501.545	15.2562	101.745
210170F	Picea crassifolia Kom	39.8	19	353.96	427.8	151.424	135.772	474.922	64.4813	61.4585	512.07	31.4711	87.6299	501.545	43.9503	291.327
210170F	Picea crassifolia Kom	18.5	17.5	77.8904	427.8	33.3215	30.4626	474.922	14.4674	12.728	512.07	6.51766	19.0364	501.545	9.54762	63.8542
210170F	Picea crassifolia Kom	9	7.5	9.12136	427.8	3.90212	3.66247	474.922	1.73939	1.36607	512.07	0.699526	2.18633	501.545	1.09654	7.43757
210170F	Picea crassifolia Kom	18.4	12.5	56.2446	427.8	24.0614	22.0871	474.922	10.4897	9.07093	512.07	4.64495	13.7069	501.545	6.87464	46.0707
210170F	Picea crassifolia Kom	19.7	13	66.3187	427.8	28.3711	25.9895	474.922	12.343	10.767	512.07	5.51348	16.1855	501.545	8.11774	54.3453
210170F	Picea crassifolia Kom	23.2	13.5	93.3619	427.8	39.9402	36.43	474.922	17.3014	15.368	512.07	7.86949	22.8537	501.545	11.4622	76.5733
210170F	Picea crassifolia Kom	24.7	15	115.903	427.8	49.5832	45.1016	474.922	21.4198	19.245	512.07	9.8548	28.4245	501.545	14.2561	95.1139
210170F	Picea crassifolia Kom	27	18.5	166.729	427.8	71.3266	64.5792	474.922	30.6701	28.0913	512.07	14.3847	41.0168	501.545	20.5718	136.953
210170F	Picea crassifolia Kom	18.4	16	70.89	427.8	30.3267	27.7576	474.922	13.1827	11.5402	512.07	5.9094	17.3113	501.545	8.68237	58.1012
210171F	Picea crassifolia Kom	32.5	18	230.075	427.8	98.4259	88.7466	465.946	41.3512	39.2671	512.07	20.1075	56.7549	496.703	28.1904	188.075
210171F	Picea crassifolia Kom	9.1	11	13.332	427.8	5.70342	5.32883	465.946	2.48295	2.02795	512.07	1.03845	3.20695	496.703	1.5929	10.8177
210171F	Picea crassifolia Kom	35.2	13.5	204.037	427.8	87.2869	78.825	465.946	36.7282	34.6563	512.07	17.7465	50.2809	496.703	24.9747	166.736
210171F	Picea crassifolia Kom	24.3	14	105.367	427.8	45.0759	41.0513	465.946	19.1277	17.4287	512.07	8.9247	25.8193	496.703	12.8245	85.9528
210171F	Picea crassifolia Kom	20.2	14	74.5105	427.8	31.8756	29.157	465.946	13.5856	12.154	512.07	6.22369	18.2033	496.703	9.04166	60.7266
210171F	Picea crassifolia Kom	19.9	15	77.2901	427.8	33.0647	30.2308	465.946	14.0859	12.626	512.07	6.46541	18.8884	496.703	9.38195	62.998
210171F	Picea crassifolia Kom	20.6	14.5	79.8864	427.8	34.1754	31.2333	465.946	14.553	13.0675	512.07	6.69149	19.5286	496.703	9.6999	65.1198
210171F	Picea crassifolia Kom	8.8	7	8.19786	427.8	3.50705	3.29585	465.946	1.53569	1.2224	512.07	0.625955	1.963	496.703	0.975027	6.64372
210171F	Picea crassifolia Kom	27.5	17.5	163.804	427.8	70.0755	63.4609	465.946	29.5694	27.579	512.07	14.1224	40.2913	496.703	20.0128	133.78
210171F	Picea crassifolia Kom	12.5	10	22.1051	427.8	9.45658	8.78141	465.946	4.09167	3.43253	512.07	1.7577	5.34209	496.703	2.65344	17.9594
210171F	Picea crassifolia Kom	19	13.5	64.2009	427.8	27.4652	25.1698	465.946	11.7278	10.4096	512.07	5.33043	15.6642	496.703	7.78044	52.3038
210171F	Picea crassifolia Kom	29	15	156.605	427.8	66.9956	60.7067	465.946	28.2861	26.3195	512.07	13.4774	38.5057	496.703	19.1259	127.885
210171F	Picea crassifolia Kom	6.6	5	3.48943	427.8	1.49278	1.41705	465.946	0.660269	0.50233	512.07	0.257228	0.828738	496.703	0.411637	2.82191
210171F	Picea crassifolia Kom	20.1	13.5	71.346	427.8	30.5218	27.9339	465.946	13.0157	11.6174	512.07	5.94895	17.4236	496.703	8.65436	58.1408
210171F	Picea crassifolia Kom	13.3	9	22.4962	427.8	9.62386	8.93483	465.946	4.16315	3.49574	512.07	1.79007	5.43746	496.703	2.70081	18.2779
210171F	Picea crassifolia Kom	11.4	8	15.0905	427.8	6.4557	6.02267	465.946	2.80624	2.30709	512.07	1.18139	3.63411	496.703	1.80507	12.2484
210171F	Picea crassifolia Kom	16.1	10.5	37.1864	427.8	15.9084	14.6784	465.946	6.83933	5.89769	512.07	3.02003	9.02911	496.703	4.48479	30.2525
210171F	Picea crassifolia Kom	25.3	15	121.238	427.8	51.8658	47.1509	465.946	21.9698	20.1674	512.07	10.3271	29.7446	496.703	14.7742	98.937
210171F	Picea crassifolia Kom	39.2	20	360.971	427.8	154.424	138.426	465.946	64.4992	62.7249	512.07	32.1196	89.3802	496.703	44.3954	295.438
[truncated: 2,600 more rows]

## Sheet: Shrub layer
Plot ID	Leaf			Branch			Root
	Biomass (g m-2)	Carbon content （g kg-1）	Carbon stock（t ha-1）	Biomass (g m-2)	Carbon content （g kg-1）	Carbon stock（t ha-1）	Biomass (g m-2)	Carbon content （g kg-1）	Carbon stock（t ha-1）
210015F	16.5716	445.639	0.0738496	106.741	473.311	0.505215	78.1469	480.532	0.375502
210085F	15.3794	451.711	0.0694704	135.52	533.11	0.722473	120.943	535.013	0.647062
210087F	13.7368	456.13	0.0626575	118.64	485.648	0.576173	104.288	481.468	0.502112
210091F	44.482	448.67	0.199577	298.089	504.35	1.50341	369.445	507.056	1.87329
210096F	18.6704	461.056	0.0860809	151.645	511.027	0.77495	173.438	480.306	0.833031
210097F	11.8288	465.297	0.0550393	155.25	482.433	0.748979	285.012	495.888	1.41334
210098F	6.44465	473.015	0.0304842	109.981	503.369	0.553612	137.084	0	0
210099F	4.60196	464.742	0.0213873	106.252	490.966	0.521663	246.78	493.336	1.21745
210100F	9.87902	494.336	0.0488355	401.938	507.803	2.04105	70.6479	479.579	0.338812
210101F	3.49907	468.753	0.016402	69.4161	512.513	0.355766	57.3284	482.925	0.276853
210102F	7.09891	503.13	0.0357167	117.375	478.805	0.561998	42.9646	471.693	0.202661
210110F	15.4423	462.28	0.0713866	134.741	498.413	0.671567	360.911	0	0
210111F	14.4386	468.633	0.0676639	55.9213	486.489	0.272051	313.867	446.211	1.40051
210164F	0	0	0	0	0	0	0	0	0
210165F	0	0	0	0	0	0	0	0	0
210166F	0	0	0	0	0	0	0	0	0
210170F	0	0	0	0	0	0	0	0	0
210171F	0	0	0	0	0	0	0	0	0
210172F	0	0	0	0	0	0	0	0	0
210182F	0	0	0	0	0	0	0	0	0
210183F	51.625	478.014	0.246775	42.2	487.902	0.205895	46.35	488.439	0.226392
210184F	52.3917	466.456	0.244384	40.3833	498.943	0.20149	39.5167	498.731	0.197082
210201F	0	0	0	0	0	0	0	0	0
210202F	0	0	0	0	0	0	0	0	0
210206F	0	0	0	0	0	0	0	0	0
210207F	0	0	0	0	0	0	0	0	0
210208F	0	0	0	0	0	0	0	0	0
210209F	0	0	0	0	0	0	0	0	0
210210F	0	0	0	0	0	0	0	0	0
210211F	0	0	0	0	0	0	0	0	0
220025F	2.45667	426.1	0.0104679	49.0892	429.584	0.210879	14.1208	387.062	0.0546564
220026F	5.29	426.1	0.0225407	22.675	429.584	0.0974082	13.1233	387.062	0.0507954
220027F	0.903333	426.1	0.0038491	10.8942	429.584	0.0467996	9.1725	387.062	0.0355033
220049F	0.885	435.5	0.00385418	1.805	410	0.0074005	2.86	159.2	0.00455312
220050F	2.465	418.2	0.0103086	14.945	422.2	0.0630978	12.7925	383.3	0.0490337
220051F	7.96	292.7	0.0232989	31.605	424.2	0.134068	23.145	345.5	0.079966
220052F	2.97333	426.1	0.0126694	10.7133	429.584	0.0460228	7.63083	387.062	0.029536
220053F	6.47833	426.1	0.0276042	34.7667	429.584	0.149352	31.4925	387.062	0.121895
220054F	3.89167	426.1	0.0165824	11.6742	429.584	0.0501504	7.84333	387.062	0.0303586

## Sheet: Herb layer
Plot ID	Aboveground			Belowground
	Biomass (g m-2)	Carbon content （g kg-1）	Carbon stock（t ha-1）	Biomass (g m-2)	Carbon content (g kg-1)	Carbon stock (t ha-1)
210015F	32.8733	447.881	0.147233	109.439	316.991	0.346913
210085F	30.2251	442.911	0.13387	33.4037	312.237	0.104299
210087F	43.2402	454.99	0.196739	58.693	337.154	0.197885
210091F	49.5147	434.297	0.215041	73.0282	387.773	0.283184
210096F	62.2847	445.411	0.277423	147.124	401.642	0.590911
210097F	34.1001	451.927	0.154108	70.0792	386.424	0.270803
210098F	24.619	405.974	0.0999469	107.971	333.799	0.360405
210099F	63.1379	453.922	0.286596	514.984	336.783	1.73438
210100F	38.1512	417.628	0.15933	101.561	342.91	0.348263
210101F	21.7902	449.307	0.0979046	58.9006	315.767	0.185989
210102F	45.0877	366.709	0.165341	52.4027	302.573	0.158556
210110F	66.3453	366.532	0.243177	406.727	252.058	1.02519
210111F	54.094	373.54	0.202063	165.144	134.27	0.221738
210164F	669.93	253.651	1.69929	1179.45	136.735	1.61272
210165F	603.87	253.651	1.53172	783.36	226.72	1.77603
210166F	302.7	253.651	0.767803	371.11	226.72	0.84138
210170F	248.05	253.651	0.629182	267.12	226.72	0.605614
210171F	2138.41	253.651	5.42411	696.25	226.72	1.57854
210172F	694.15	253.651	1.76072	98.24	226.72	0.22273
210182F	147.19	412.793	0.60759	172.34	226.72	0.390729
210183F	161.09	412.793	0.664969	57.35	226.72	0.130024
210184F	195.55	412.793	0.807217	123.53	226.72	0.280067
210201F	121.94	360.381	0.439448	110.5	226.72	0.250525
210202F	244.2	360.381	0.88005	215.3	226.72	0.488128
210206F	326.36	385.52	1.25818	294	226.72	0.666556
210207F	308.52	385.52	1.18941	277.34	226.72	0.628785
210208F	317.19	385.52	1.22283	285.13	226.72	0.646446
210209F	333.02	411.158	1.36924	300.05	226.72	0.680273
210210F	314.82	411.158	1.29441	283	226.72	0.641617
210211F	323.66	411.158	1.33075	290.95	226.72	0.659641
220025F	5.15	387.761	0.0199697	16.9933	226.72	0.0437117
220026F	8.44333	387.761	0.0327399	18.34	257.229	0.0471758
220027F	8.41	387.761	0.0326107	24.85	257.229	0.0639213
220049F	44.0567	362.8	0.159838	31.6567	190.8	0.0604009
220050F	9.42	351.4	0.0331019	9.55	195.6	0.0186798
220051F	19.805	347.8	0.0688818	23.425	244.2	0.0572038
220052F	27.7633	387.761	0.107655	34.7033	257.229	0.089267
220053F	37.79	387.761	0.146535	74.97	257.229	0.192844
220054F	16.1167	387.761	0.0624941	38.4333	257.229	0.0988616

## Sheet: Litter layer
Plot ID	Biomass (g m-2)	Carbon content （g kg-1）	Carbon stocks（t ha-1）
210015F	2133.39	370.278	7.89948
210085F	603.441	459.664	2.7738
210087F	385.213	403.325	1.55366
210091F	444.36	478.244	2.12512
210096F	131.389	497.96	0.654267
210097F	107.258	502.499	0.538972
210098F	177.549	459.744	0.81627
210099F	544.353	407.889	2.22036
210100F	423.462	405.789	1.71836
210101F	933.303	494.347	4.61375
210102F	663.229	376.103	2.49443
210110F	64.6621	229.975	0.148707
210111F	55.1759	351.316	0.193842
210164F	225.44	492.435	1.11014
210165F	218.92	492.435	1.07804
210166F	224.49	492.435	1.10547
210170F	265.44	492.435	1.30712
210171F	268.92	492.435	1.32426
210172F	264.18	492.435	1.30091
210182F	215.56	492.435	1.06149
210183F	220.51	492.435	1.08587
210184F	221.33	492.435	1.08991
210201F	264.7	376.26	0.99596
210202F	260.17	376.26	0.978916
210206F	309.71	382.184	1.18366
210207F	293.18	382.184	1.12049
210208F	308.68	382.184	1.17972
210209F	311.48	309.003	0.962483
210210F	313.39	309.003	0.968385
210211F	302.29	309.003	0.934085
220025F	4890.1	244.979	11.9797
220026F	3018.29	244.979	7.39418
220027F	3821.37	244.979	9.36155
220049F	2284.84	194.9	4.45316
220050F	10831.7	260.2	28.1842
220051F	9831.38	323	31.7554
220052F	6764.11	244.979	16.5707
220053F	4291.43	244.979	10.5131
220054F	3865.73	244.979	9.47024

## Sheet: Deadwoods
Plot ID	Carbon stocks (t ha-1)
	Downed dead trees	Standing dead trees	deadwoods
210015F	2.85053	0.169221	3.01975
210085F	6.92703	0.249727	7.17675
210087F	21.7226	0.212435	21.935
210091F	/		/
210096F	9.4822	0.0661648	9.54836
210097F	2.89396	0.338415	3.23238
210098F	0.396095	0.250475	0.250475
210099F	0	0.418363	0.814459
210100F	0	0.0453469	0.0453469
210101F	0.325279	0.537836	0.863115
210102F	0.167186	0.254905	0.42209
210110F	/	/	/
210111F	0	1.71083	1.71083
210164F	/	/	/
210165F	/	/	/
210166F	/	/	/
210170F	/	/	/
210171F	/	/	/
210172F	/	/	/
210182F	/	/	/
210183F	/	/	/
210184F	/	/	/
210201F	/	/	/
210202F	/	/	/
210206F	/	/	/
210207F	/	/	/
210208F	/	/	/
210209F	/	/	/
210210F	/	/	/
210211F	/	/	/
220025F	0	0.0572792	0.0572792
220026F	0	0.221978	0.221978
220027F	0	2.21965	2.21965
220049F	0	2.65397	2.65397
220050F	0	5.88032	5.88032
220051F	0	2.18481	2.18481
220052F	0	4.21201	4.21201
220053F	0	3.31633	3.31633
220054F	0	4.51189	4.51189

## Sheet: Fine root
Plot ID	Biomass (t/ha)	Carbon content (g kg-1)	Carbon stock （t/ha）
210015F	6.89168	435.592	3.00196
210085F	5.87248	456.205	2.67906
210087F	4.11005	446.663	1.8358
210091F	7.42012	472.065	3.50278
210096F	4.65619	471.8	2.19679
210097F	6.67266	471.922	3.14897
210098F	5.52055	291.27	1.60797
210099F	2.93527	456.71	1.34057
210100F	4.63355	454.167	2.10441
210101F	4.95856	440.019	2.18186
210102F	3.11513	431.877	1.34536
210110F	4.09423	257.808	1.05552
210111F	4.10221	367.282	1.50667
210164F	28.1339	211.947	5.96289
210165F	28.1516	243.443	6.85331
210166F	27.9119	244.681	6.82951
210170F	28.7232	242.755	6.9727
210171F	28.7781	242.755	6.98602
210172F	28.8035	242.755	6.99218
210182F	/	/	/
210183F	/	/	/
210184F	/	/	/
210201F	/	/	/
210202F	/	/	/
210206F	/	/	/
210207F	/	/	/
210208F	/	/	/
210209F	/	/	/
210210F	/	/	/
210211F	/	/	/
220025F	21.4701	266.995	5.7324
220026F	22.1916	294.485	6.53509
220027F	20.4036	255.517	5.21347
220049F	18.4017	285.333	5.25061
220050F	22.7356	312.386	7.10228
220051F	19.898	259.719	5.16788
220052F	34.8386	246.333	8.5819
220053F	25.1	228.678	5.73981
220054F	20.9348	323.733	6.77728

## Sheet: Soil layer
Plot ID	Carbon content (g kg-1)						Soil bulk density (g cm-3)						Carbon stock (t ha-1)
	0–10 (cm)	10–20 (cm)	20–30 (cm)	30–50 (cm)	50–100 (cm)		0–10 (cm)	10–20 (cm)	20–30 (cm)	30–50 (cm)	50–100 (cm)		0–10 (cm)	10–20 (cm)	20–30 (cm)	30–50 (cm)	50–100 (cm)
210015F	54.2845	37.8496	32.7784	21.0677	10.0999		0.790653	1.22657	1.11432	1.34958	1.42494		42.9202	46.4251	36.5256	56.8652	71.9588
210085F	118.591	55.9871	43.3745	24.4051	6.0349		0.907796	0.834287	0.824746	0.905187	1.03881		107.657	46.7093	35.773	44.1823	31.3455
210087F	81.0765	42.5712	20.2758	10.2546	6.3763		1.20569	1.08245	1.23659	1.31361	1.27233		97.7533	46.0813	25.0729	26.9411	40.5638
210091F	145.125	110.275	81.1943	68.8118	43.793		0.457325	0.651212	0.717634	0.982338	0.951466		66.3693	71.8126	58.2678	135.193	208.338
210096F	171.108	116.495	65.4102	20.041	10.9072		0.279325	0.430286	0.625485	0.876622	1.31577		47.7948	50.1261	40.9131	35.1368	71.7567
210097F	112.484	85.4416	77.6	52.2297	49.179		0.489555	0.665565	0.685904	1.03218	1.32108		55.0673	56.867	53.2261	107.821	324.846
210098F	141.716	92.597	69.092	64.1247	27.9084		0.335377	0.545065	0.682147	0.741959	1.02714		47.5281	50.4714	47.1309	95.1558	143.329
210099F	126.473	123.513	97.4365	88.1051	40.1958		0.795909	0.617281	0.821974	0.96212	1.0599		100.661	76.2423	80.0902	169.535	213.017
210100F	63.7369	44.9206	29.1007	18.0172	21.9433		1.26094	1.26662	1.23614	1.19918	1.17876		80.3684	56.8972	35.9724	43.2119	129.329
210101F	147.528	102.796	83.7451	52.6232	13.4093		0.532877	1.24737	0.740966	0.899104	1.13472		78.6141	128.224	62.0523	94.6275	76.0787
210102F	63.2444	44.3915	42.5266	33.9091	22.0391		1.24893	1.29927	1.1585	0.951009	1.31682		78.9881	57.6764	49.2673	64.4957	145.107
210110F	59.7148	39.5606	18.8934	12.3567	13.2491		0.731414	0.685325	0.513653	0.527857	1.10268		43.6763	27.1119	9.70465	13.0451	73.0475
210111F	65.2643	43.6768	25.0905	18.2322	11.3361		0.84851	0.955202	0.992547	0.996222	1.46807		55.3774	41.7202	24.9035	36.3266	83.2112
210164F	71.962	56.239	64.0317	57.4286	50.4563		0.366819	0.723626	0.723728	0.703168	0.937667		26.3971	40.696	46.3415	80.7639	236.556
210165F	83.4717	66.9897	56.0774	50.3425	49.4713		0.329697	0.34356	0.838391	0.70933	0.713308		27.5204	23.015	47.0148	71.4189	176.441
210166F	82.5673	58.5029	60.0754	71.3631	46.0138		0.346234	0.567563	0.659185	0.733517	0.833476		28.5876	33.2041	39.6008	104.692	191.757
210170F	76.7988	70.5367	62.9757	60.4214	72.1047		1.22582	0.731332	0.639613	0.672065	1.04226		94.1416	51.5857	40.2801	81.2142	375.758
210171F	94.9763	61.2846	53.1105	71.1777	100.646		0.520066	0.727838	0.871928	0.867976	0.899878		49.394	44.6053	46.3085	123.561	452.847
210172F	35.8365	76.2009	46.4726	71.3987	27.1733		0.60851	0.790481	0.753206	1.21495	1.25258		21.8069	60.2354	35.0034	173.491	170.184
210182F	91.465	94.2148	50.4864	56.1912	47.2084		0.305169	0.472136	0.606315	0.7041	0.894372		27.9123	44.4822	30.6107	79.1284	211.109
210183F	91.465	94.2148	50.4864	56.1912	47.2084		0.669773	0.801935	0.824955	0.840285	1.14663		61.2608	75.5542	41.649	94.4333	270.652
210184F	91.465	94.2148	50.4864	56.1912	47.2084		0.736898	0.864477	0.725592	0.649962	0.842068		67.4004	81.4465	36.6325	73.0443	198.763
210201F	117.398	91.9993	88.1024	74.083	72.0199		0.641711	0.574892	0.527069	0.652661	0.671454		75.3354	52.8896	46.436	96.7022	241.79
210202F	51.6319	37.749	41.0629	42.8682	47.4878		0.697785	0.667074	0.810593	0.68327	0.669926		36.0279	25.1814	33.2853	58.5811	159.067
210206F	67.2109	95.8925	62.982	55.9229	14.9075		0.661777	0.473237	1.01828	1.51154	1.48653		44.4787	45.3798	64.1335	169.059	110.802
210207F	68.8893	62.7385	24.4123	13.0567	2.9522		0.418436	0.513929	0.783091	1.10344	1.61289		28.8258	32.2431	19.1171	28.8145	23.8078
210208F	86.9548	84.8422	81.893	23.0833	12.3427		0.534963	0.522078	1.12941	1.46713	1.47741		46.5176	44.2942	92.4909	67.7322	91.1763
210209F	101.669	65.3111	85.8305	59.9346	53.5609		0.436873	0.401528	0.434836	0.719073	1.05709		44.4164	26.2242	37.3222	86.1947	283.094
210210F	91.5466	107.131	70.728	54.9588	51.5373		0.388745	0.5233	0.622358	0.740158	0.886122		35.5882	56.0617	44.0181	81.3564	228.342
210211F	76.1844	59.2751	49.4534	52.7631	43.2517		0.579272	0.595467	0.714591	0.789101	0.915915		44.1315	35.2964	35.339	83.2708	198.075
220025F	74.54	52.31	29.77	18.06	0		0.62755	0.8437	1.10315	1.2642			46.7776	44.1339	32.8408	45.6629	0
220026F	81.76	32.05	27.12	0	0		1.05635	1.14015	1.21505				86.3672	36.5418	32.9522	0	0
220027F	61.74	43.4	27.99	0	0		0.9809	0.95265	1.0701				60.5608	41.345	29.9521	0	0
220049F	43.06	37.79	28.61	0	0		1.01635	1.1487	1.234				43.764	43.4094	35.3047	0	0
220050F	53.19	44.02	0	0	0		0.87945	1.0178					46.7779	44.8036	0	0	0
220051F	50.81	50.9	33.53	34.3	38.74		0.55585	0.8272	1.00135	1.0509	0.95025		28.2427	42.1045	33.5753	72.0917	184.063
220052F	65.23	51.07	29.05	26.08	28.59		0.47205	0.9847	1.1016	1.04925	1.00715		30.7918	50.2886	32.0015	54.7289	143.972
220053F	73.65	45	28.24	29.24	17.08		0.48695	0.53805	1.03	1.11895			35.8639	24.2122	29.0872	65.4362	0
220054F	51.92	47.14	39.1	32.64	23.39		0.60945	0.8872	0.8744	0.96515	0.90155		31.6426	41.8226	34.189	63.005	105.436
